# Supplementary material for: Comparative analysis of clinical characteristics and outcomes between carbapenem-resistant and carbapenem-sensitive Klebsiella pneumoniae infections: insights from a tertiary hospital in Northern China
Source: Front Med (Lausanne). 2025 Feb 5;12:1499057. doi: 10.3389/fmed.2025.1499057 (PMC11836024; doi:10.3389/fmed.2025.1499057)
Supplement: Supplementary file 1 [file Table_1.xlsx]

## Sheet: CSKP
										History of antibiotic use prior to admission		Sign							Underlying diseases														life history					The test results are based on the first time after admission
Number	Age	Gender	Department	ALB	Enrollment time	Admission diagnosis	three types of comorbidities	disease onset time	Whether antibiotics are used	application time	species	body temperature	blood pressure	SPO2	Breathing (number/min)	心率	respiratory symptom	Other symptoms	COPD	Bronchiectasis	Bronchial asthma	Bronchial asthma	TB	Coronary Heart Disease	hypertension	diabetes	Hyperlipidemia	hyperthyroidism	Hypothyroidism	tumor	Autoimmune disease	other	smoking	Branch/day	Previous smoking history	Previous payment/day	How long does it take to quit smoking (in years)	WBC	NEU	L	HGB	PLT	K	AST	ALT	AST/ALT	scr	BUN	estimated glomerular filtration rate（umol/l）
22AA0003	87	1	Neuro ICU	42.2	20211225	1. Cerebral infarction 2. Electrolyte imbalance 3. Pulmonary infection 4. Pulmonary bulla (left side)	Yes	2021-12-25	Yes	unknown	Cephalosporin	37	173/72	87	22	78		Loss of consciousness	1	0	0	0	0	0	0	0	0	0	0	0	0	0	0		1	40	10	8.69	93	3.2	119	116	3.88	18	7	59.8	5.76	100.68	100.68
22AA0005	74	0	Endocrinology Department	17.2	20211227	Type 1.2 diabetes 2. Hyperlipidemia 3. Urinary tract infection 4. Ascending colon tumor 5. Transverse colon tumor 6. Thyroid nodule 7. Hypoalbuminemia	Yes	2021-12-28	No			36.6	137/70	95	20	80			0	0	0	0	1	0	1	1	1	0	0	0	0	0	0					5.7	54.5	35.3	151	197	3.39	23	23	39.1	5.17	97.53	97.53
22AA0007	64	1	ICU	34.5	2021-12-28	1. Subarachnoid hemorrhage 2. External capsule hemorrhage 3. Brain hernia 4. Central respiratory failure 5. Neurogenic shock 6. Stress ulcer 7. Aspiration pneumonia 8. Hyponatremia 9. Thrombocytopenia 10 diabetes 11. Hypertension	Yes	2021-12-28	Yes	7d	Meropenem	36.6	162/82	90	16	80		Nausea and vomiting	0	0	0	0	0	0	1	1	1	0	0	0	0	0	1	15				10.24	87.1	7.8	170	29	4.36	200	79	114	8.53	57.77	57.77
22AA0010	71	1	Nephrology Department	41.2	2021-12-17	1. Stage 5 chronic kidney disease 2. Urinary tract infection 3. Grade 2 hypertension 4. Prostate hyperplasia 5. Fatty liver 6. Cholecystitis 7. Splenomegaly 8. Prostate cyst 9. Bilateral hydronephrosis 10. Urinary incontinence	Yes	2021-10-28	No			36.3	167/81	92	18	84		Fever and chills, difficulty urinating	0	1	0	0	0	0	1	0	0	0	1	0	0	Varicose veins of the lower extremities	0					6.78	89.3	6.9	92	99	3.32	11	13	278.2	15.46	28.51	28.51
22AA0013	71	0	Gynecology Department	34.1	2021-12-13	1. Abscess of right appendix 2. Hypertension grade 2 3.2 diabetes 4. Pelvic adhesion 5. Hypoalbuminemia	Yes	2021-11-15	No			36.5	161/80	95	80	89		Abdominal pain	0	0	0	0	0	0	1	1	0	0	0	0	0	0	0					5.98	81.7	12.4	113	250	3.12	10	10	42.8	3.09	119.02	119.02
22AA0014	61	1	Respiratory and Critical Care Ward	34.9	2021-12-05	1. Severe pneumonia 2. Type I respiratory failure 3. Open traumatic brain injury 4. Cerebrospinal fluid leakage 5. Skull base fracture 6. Brain contusion 7. Pulmonary infection 8. Subdural hematoma	Yes		Yes	3	Meropenem 1g, Vancomycin	36.5	187/97	96	18	80		Loss of consciousness	0	0	0	0	0	0	0	0	1	0	0	0	0	0	1	6				5.04	71.3	16.5	85	304	4.06	22	22	47.6	13.02	88.35	88.35
22AA0016	71	1	ICU	36.8	2021-12-25		No		Yes			36.5	160/97	94	18	115		Consciousness disorder	0	0	0	0	0	0	1	1	0	0	0	0	0	Cerebral hemorrhage	1	30				5.67	61.5	25.4	170	196	3.93	29	17	64.2	6.77	88.65	88.65
22AA0028	46	0	ICU	47	2021-12-25	1. Aortic dissection 2. Aortic valve regurgitation 3. Mitral valve regurgitation 4. Tricuspid valve regurgitation 5. Renal dysfunction 6. Pulmonary infection 7. Hypoproteinemia 8. Grade 3 hypertension	Yes	2021-12-25	Yes	unknown	Moxifloxacin	36.2	150/95	90	23	100		Chest pain	0	0	0	0	0	0	1	0	0	0	0	0	0	Ovarian cyst	0					14.47	92.1	3.4	90	81	4.84	53	70	166.9	15.19	33.09	33.09
22AA0038	69	1	Neuro ICU	35	2021-12-31	1. Cerebral infarction 2. Internal carotid artery occlusion (left side) 3. Pulmonary infection 4. Grade 3 hypertension (extremely high risk)	Yes	2021-12-18	No			36.4	200/114	93	15	60			0	0	0	0	0	0	1	1	0	0	0	0	0	Cerebral infarction	1	40				6.22	78.6	17	158	247	4.26	37	29	68	6.01	135.22	135.22
22AA0047	31	0	International Medical Department Intensive Care Unit	28.1	2021-12-16	1. rhabdomyolysis 2. acute renal failure 3. metabolic acidosis 4. hyperkalemia 5. status epilepticus 6. pneumonia	Yes	2011-12-16	No			36.5	112/95	95	37	124		Loss of consciousness	0	0	0	0	0	0	0	0	1	0	0	0	0		0					10.4	86.2	7.8	88	212	3.47	24	46	224	14.57	32.2	32.2
22AA0057	72	0	Respiratory and Critical Care Medicine Department	34.4	2021-12-14	1. Primary bronchogenic carcinoma? 2. Pituitary occupation 3. Pulmonary thromboembolism 4. Acute exacerbation of chronic obstructive pulmonary disease	Yes	2021-11-15	Yes	3d	Piperacillin Tazobactam	36	137/82	96	24	114			0	0	0	0	0	0	1	1	0	0	1	0	0	Non-atrophic gastritis	0					13.66	85.3	7.5	118	253	3.7	302	97	44	3.61	86.47	86.47
22AA0060	83	0	Neurology Department II	34	2021-12-28	1. Basilar artery insufficiency 2. Peripheral vertigo 3. Carotid artery plaque 4.2 diabetes 5. Hypertension grade 3 6. Heart failure 7. Lung infection	Yes	2021-12-10	No			36	164/86	95	20	77		Dizziness	0	0	0	0	0	1	1	1	0	0	0	0	0	Old cerebral infarction	0					6.98	56.9	35.5	142	200	3.57	14	3	73.2	4.63	52.14	52.14
22AA0072	17	1	Thoracic Surgery Department	39.2	2021-12-27	1. Spontaneous pneumothorax on the right side 2. Pulmonary bullae in the upper lobe of the right lung 3. Pulmonary infection	Yes	2021-12-20	No			36.2	124/78	96	21	78		Chest pain	0	0	0	0	0	0	0	0	0	0	0	0	0	Allergic purpura, tonsillectomy	0					12.75	84.8	9.1	150	181	4.46	24	24	69.9	6.51	142.94	142.94
22AA0081	71	0	Neurosurgery ICU	48.3	2021-12-23	1. Subarachnoid hemorrhage caused by ruptured posterior communicating artery aneurysm 2. Hydrocephalus 3. Pulmonary infection	Yes	2021-12-23	Yes	6d	Moxifloxacin	36.5	158/89	90	21	80		Headache and vomiting	0	0	0	0	0	0	0	0	0	1	0	0	0		0					10.76	82.4	10.3	105	160	4.27	88	125	35.4	6.37	69.12	69.12
22AA0083	20	1	Pediatrics Department	37.9	2021-12-27	1. Asthmatic bronchitis 2. Postoperative congenital heart disease	Yes	2021-12-26	No			36.8			28	132	Coughing and gasping		0	0	0	0	0	0	0	0	0	0	0	0	0	Ventricular septal defect	0					4.99	60.5	33.5	106	172	5.84	44	13	20.7	2.1	145.78	145.78
22AA0092	80	1	Nephrology Department	34.9	2021-12-29	1. Chronic kidney disease stage 4 2. Prostate hyperplasia 3. Hypertension grade 3 4.2 diabetes 5. Right kidney cyst	Yes	2015-12-26	Yes	3d	Levofloxacin	36.8	173/69	95	27	69		Blood in urine	0	0	0	0	0	0	1	1	0	0	0	0	0		0					5.4	70.9	24.3	110	152	3.78	18	12	181.3	8.9	39.07	39.07
22AA0095	67	1	Respiratory and Critical Care Ward	24	2021-12-31	1. Bronchiectasis with infection 2. Hypoproteinemia 3. Type I respiratory failure 4. Anemia 5. Hydrocephalus 6. Electrolyte imbalance	Yes	2021-12-21	Yes	2d	Sulperazon 3g	36.5	146/94	93	33	129		Loss of consciousness	0	0	0	0	0	0	0	0	0	0	1	0	0	Postoperative hydrocephalus	0					12.72	88	7.2	99	148	3.84	78	12	47.1	9.42	91.96	91.96
22AA0096	42	1	Respiratory and Critical Care Ward	42.5	2021-12-30	1. Pneumonia 2. Grade 3 hypertension 3. Prostate hyperplasia 4. Fatty liver 5. Lacunar cerebral infarction	Yes	2021-11-30	No			36.5	125/86	96	22	101	Coughing with chest tightness		0	0	0	0	0	0	1	1	1	0	0	0	0	Fatty liver	0					9.52	77.9	12.6	171	272	4.23	31	25	45.5	2.17	125.79	125.79
22AA0107	66	1	Geriatrics Department	30	2021-12-30	1. Pulmonary infection 2. Secondary malignant tumor in the right lung 3. Type I respiratory failure 4. Heart failure 5. Atrial fibrillation	Yes	2015-12-30	No			36.5	110/75	92	20	100	Coughing with phlegm		0	0	0	0	0	1	0	0	0	0	0	0	0	Atrial fibrillation	0					9.52	77.9	12.6	171	272	4.23	31	25	45.5	2.17	125.79	125.79
22AA0115	71	1	Neurosurgery Ward III	35.3	2021-12-05	1. Basal ganglia hemorrhage ruptures into the ventricles 2. High risk of grade 3 hypertension 3 3. Inhalation pneumonia	Yes	2021-12-05	No			36.6	176/102	95	23	80		Consciousness disorder	0	0	0	0		0	1	1	0	0	0	0	0	Cerebral hemorrhage			1	30	1	7.96	89.2	9.2	114	200	3.83	20	17	60.1	3.57	80.89	80.89
22AA0139	80	1	International Medical Department Intensive Care Unit	27.6	2021-12-28	1. Pulmonary infection 2. Respiratory failure 3. Persistent asthma 4. Ischemic cerebrovascular disease 5. Parkinson's syndrome 6. Grade 1 hypertension	Yes	2016-12-20	Yes	4d	Piperacillin Sodium Tazobactam Sodium 2g	36.4	128/75	94	21	75	Coughing		0	0	0	0	0	0	1	1	0	1	0	0	0	Parkinson's syndrome	0					9.42	87.8	8.4	117	212	4.24	30	56	40.8	8.82	91.3	91.3
22AA0142	76	1	Thoracic and Cardiovascular Surgery Department	30.8	2021-12-16	1. Right chronic empyema with hemothorax 2. Left pleural effusion 3. Gastrointestinal dysfunction after surgery 4. Acute bronchiolitis 5. Coronary atherosclerotic heart disease	Yes	2021-10-16	Yes	1d	Pipracil 4.5g	36.2	149/56	96	19	82	Difficulty breathing		0	0	0	0	0	1	1	0	0	0	0	0	0				1	20	3	7.56	64.5	17.2	122	190	4.44	14	12	85.1	5.76	62.06	62.06
22AA0145	27	0	Gynecology Department 1	42.1	2020-01-04	1. Vaginal septum 2. Vaginal abscess	No	2022-01-04	No			36.5	129/82	97	20	80		Vaginal odor	0	0	0	1	0	0	0	0	0	0	1	1	0	Vulvar cyst	0					7.87	70	25.4	148	221	4.07	15	12	66	3.47	132.49	132.49
22AA0147	77	0	Infectious Diseases Department	33.3	2022-01-04	1. Liver abscess 2. Sepsis 3. Hypoproteinemia 4. Hyponatremia	Yes	2022-01-04	Yes	3d	Sulperazon 3g, Moxifloxacin	36.6	111/52	92	19	83		Fever	0	0	0	0	0	0	1	1	0	0	0	0	0		0					11.23	80.1	9.9	118	105	2.8	19	11	41.3	1.3	46.94	46.94
22AA0155	56	0	Neurology Department II	41.4	2021-12-30	1. Neurovascular headache 2.2 Type diabetes 3. Left lung ground glass nodule 4. Lung infection	Yes	2018-12-30	No			36	113/74	96	20	64		Headache	0	1	0	0	0	0	0	1	0	0	0	0	0		0					4.17	53.7	37.4	143	250	4.03	14	12	40.5	7.34	112.92	112.92
22AA0167	60	0	General Medicine Department	34.9	2022-01-04	1. Arrhythmia 2. Heart failure 3. Pulmonary infection 4. Thyroid nodules in the right lobe 5. Gastritis 6. Grade 2 hypertension	Yes	2022-01-01	No			36.3	140/101	84	21	80	Coughing with hemoptysis and chest tightness		0	0	0	0	0	1	1	0	1	0	0	0	0		0		1	60	10	8.25	76.1	19.4	162	161	4.47	24	19	57.9	6.9	92.28	92.28
22AA0175	94	0	Neuro ICU	30	2022-01-03	1. Large area cerebral infarction 2. Heart failure 3. Pulmonary infection 4. Emphysema 5. Chronic bronchitis 6. Atrial fibrillation 7. Grade 2 hypertension	Yes	2022-01-03	Yes	5d	Amoxicillin 2g	36.3	146/76	93	18	68		Aphasia	1	0	0	1	0	0	1	0	0	0	0	0	0	Lung nodule	0					6	67	20	132	120	3.9	39	36	60	50	100	62.02
22AA0176	62	0	Infectious Diseases Department	29.4	2022-02-05	1. Hepatic encephalopathy 2. decompensated primary biliary cirrhosis 3. Hepatorenal syndrome 4. Urinary tract infection 5. Moderate anemia 6. Hypoproteinemia 7. Metabolic acidosis	Yes	2022-02-05	No			36.3	120/80	96	19	78		Loss of consciousness	0	0	0	0	0	0	1	1	0	0	0	0	0		0					11.91	81	13.6	83	52	3.44	50	43	105.3	21.79	44.5	44.5
22AA0178	49	0	ICU	20.5	2022-01-04	1. Severe closed traumatic brain injury 2. Diffuse axial lock injury 3. Brain stem injury 4. Traumatic subdural hemorrhage 5. Traumatic subarachnoid hematoma	Yes	2022-01-04	Yes	1d	Moxifloxacin	36.3	59/36	85	12	144		Coma	0	0	0	1	0	0	1	0	0	1	0	0	0							13.82	83	10.1	130	104	3.7	43	103	313.1	11.18	36.25	36.25
22AA0189	76	0	Neurosurgery Department	29.8	2021-12-16	1. Intracerebral hemorrhage 2. Grade 3 hypertension 3. Pleural mesothelioma 4. Pulmonary infection	Yes	2021-12-16	Yes	2d	Cefuroxime Sodium	36.6	172/99	92	21	85		Loss of consciousness	0	0	0	0	0	0	1	0	0	0	0	0	0							21.41	93.3	4.4	138	255	4.89	16	12	70	7.79	67.35	67.35
22AA0200	84	0	General Medicine Department	30.9	2022-01-05	1. Pulmonary infection 2. Tracheostomy infection 3. Middle ear and mastoiditis 4. Pharyngeal wall infection 5. Digestive tract infection	Yes	2022-01-05	No			36.7	118/68	95	18	74		Fever and fatigue	1	0	0	0	0	0	0	0	0	0	0	1	0	Post-hysterectomy for uterine fibroids	0					5.01	84.4	10.6	87	271	3.33	34	14	47	7.79	75.3	75.3
22AA0209	66	1	Cardiovascular Medicine Department Ward I	44.7	2022-01-05	1. Pulmonary infection with atelectasis 2. Chronic bronchiolitis 3. Carotid artery plaque	Yes	2021-12-05	No			36	121/81	95	19	78	Chest tightness and shortness of breath		0	0	0	1	0	0	0	0	0	0	0	0	0	Kidney stones and gallstones	0					5.24	59.2	33.2	164	211	3.82	29	24	63	3.95	128.94	128.94
22AA0214	77	0	ICU	30.1	2021-12-30	1. Rectal perforation 2. Septic shock 3. Localized peritonitis 4. Acute renal failure 5. Coagulation dysfunction 6. Type I respiratory failure 7. Acute respiratory distress syndrome	Yes	2021-12-15	Yes	4d	Cephalosporin, Moxifloxacin	36.5	120/69	93	20	119		Hiccup and abdominal pain	0	0	0	0	0	0	0	0	0	0	0	0	0	Post-sterilization	0					9.5	94.3	4.3	112	168	3.97	22	12	103.4	13.39	47.52	47.52
22AA0216	42	1	Nephrology Department	38.1	2022-01-04	1. Urine protein 2.2 type diabetes 3. Congenital heart disease	Yes	2021-12-25	No			36.6	119/79	95	21	79		Proteinuria	0	0	0	0	0	0	0	1	1	0	0	0	0		1	60				6.06	54.8	31.5	181	210	3.9	18	22	65.5	5.4	103.96	103.96
22AA0222	50	0	Neurology Department III	37.2	2022-01-01	1. Posterior circulation ischemia 2. Subclavian artery plaque 3. Cerebral artery stenosis 4. Grade 3 hypertension ()	Yes	2021-08-01	No			35.8	119/76	93	23	92			0	0	1	0	0	0	1	1	0	0	1	0	0		0					4.43	56.9	36.3	146	199	3.06	13	11	38.9	4.09	45.05	45.05
22AA0267	81	1	Neurology Department II	40.3	2022-01-03	1. Cerebral infarction 2. Hypertension level 1 3. Hyperlipidemia 4. Hyperhomocysteinemia 5. Common carotid artery plaque 6.2 diabetes	Yes	2022-01-01	No			36.2	150/71	96	20	86		Weakness in left lower limb	1	0	0	0	0	0	1	0	0	0	0	0	0	Intestinal obstruction	1	10				5.33	67.2	26.8	165	175	4.25	16	16	52.7	6.3	86.03	86.03
22AA0270	38	1	Thoracic Surgery Department	27.8	2021-12-30	1. Right lung abscess accompanied by pneumonia 2. Right encapsulated empyema 3. Bilateral pulmonary bullae	Yes	2021-12-10	Yes	5d	Latamoxef	38.1	136/65	93	20	80	Coughing with phlegm	Fever	0	0	0	0	0	0	0	0	0	0	0	0	0	History of right joint surgery	0					12.78	83.6	9.4	175	491	4.62	17	14	45.5	3.62	138.15	138.15
22AA0285	34	1	Endocrinology Department	35	2022-01-06	1.Type 2 diabetes 2. Acute pharyngitis 3. Acute tonsillitis 4. Pneumonia	Yes	2020-01-01	No			36.3	122/82	95	17	74		Elevated blood sugar	0	0	0	0	0	0	0	1	0	0	0	0	0		0					3.21	54.6	38.9	146	156	3.75	20	16	45	3.8	100	100
22AA0287	75	1	Nephrology Department	34	2022-01-18	1. Chronic kidney disease 5 stage 2.2 type diabetes 3. Hypertension 3 level 4. Coronary atherosclerotic heart disease 5. Old myocardial infarction 6. Prostate hyperplasia 7. Lung infection 8. Cholecystitis 9. Pulmonary nodules 10. Left renal cyst 11. Hypokalemia 12. Digestive tract perforation 13. Abdominal aortic aneurysm 14. Common iliac aneurysm	Yes	2020-01-01	Yes	6d	Piperacillin	36.1	125/76	96	20	75	Chest tightness	Proteinuria	0	0	0	0	0	1	1	1	0	0	0	0	0		0		1	60	10	7.31	80.7	8.8	109	198	3.29	30	11	255.7	17.94	27.96	27.96
22AA0291	73	1	Respiratory and Critical Care Ward	35.4	2021-10-18	1. Brain stem injury 2. Multiple brain contusions and lacerations 3. Downward injury 4. Diffuse axonal injury	Yes	2021-10-18	Yes	10d	Piperacillin, Moxifloxacin	36.5	129/67	94	19	76		Loss of consciousness	0	1	0	1	0	0	0	0	1	0	0	0	0		1	5				11.75	81.5	10	116	284	4.27	29	19	83.1	13.22	78.4	78.4
22AA0298	19	0	Otolaryngology Head and Neck Surgery Department	40.5	2022-01-10	1. Chronic tonsillitis 2. Adenoid hypertrophy 3. Secretory otitis media	Yes	2021-01-10	No			36.5			21	86		Open-mouth breathing	0	0	0	0	1	0	0	0	0	0	0	0	0		0					10.73	51.2	41.6	135	375	4.3	21	14	31	3.38	122.49	122.49
22AA0299	18	0	Otolaryngology Head and Neck Surgery Department	42.5	2022-01-11	1. Chronic tonsillitis 2. Adenoid hypertrophy	No	2022-01-01	No			36.6			21	82		Sore throat	0	0	0	0	0	0	0	1	0	0	1	0	0		0					7.14	39.3	52.1	135	277	4.11	27	11	36.5	4.6	152.15	152.15
22AA0306	74	1	Thoracic and Cardiovascular Surgery Department	35.8	2022-01-08	1. Malignant tumor in the lower esophagus 2. Pulmonary nodule 3. Brain softening lesion 4. Lacunar infarction 5. Brain atrophy 6. Bilateral carotid atherosclerosis with plaque formation 7. Pulmonary bullae 8. Pulmonary infection	Yes	2022-11-01	Yes	3d	Cefuroxime Sodium, Moxifloxacin	36.3	134/72	89	22	88		Difficulty swallowing	0	0	0	0	0	0	0	0	0	0	0	0	0		1	20				5.42	58	31.7	141	207	4.06	19	0	59.5	4.46	77.29	77.29
22AA0308	64	1	Infectious Diseases Department	29.5	2022-01-02	1. Liver abscess 2. Respiratory alkalosis 3. Hypoxemia 4. Hypoproteinemia 5. Gallstones 6.2 type respiratory failure 7. High risk of hypertension grade 2	Yes	2021-12-22	Yes	4d	Piperacillin, Moxifloxacin	36.6	123/67	96	19	72		Fever and chills	0	0	0	0	0	0	1	1	0	0	0	0	0				1	30	10	10.81	86.8	8.3	144	338	3.59	79	140	71	5.14	109.79	109.79
22AA0327	54	1	Rehabilitation Medicine Department	28.7	2022-01-28	1. Recovery period of cerebral hemorrhage 2. Pneumonia 3. Type I respiratory failure 4. Primary hypertension 3. Type 5.2 diabetes 6. Hypoalbuminemia 7. Anemia 8. Sleep disorder	Yes	2021-11-01	Yes	11d	Cephalosporin, Moxifloxacin	36.6	148/103	95	25	108	Coughing with phlegm		0	0	0	0	1	0	1	1	0	0	0	0	0	Intracranial hematoma evacuation	0					10.84	78.4	16.1	105	306	4.48	11	24	39.9	4.49	97.49	97.49
22AA0347	48	1	Otolaryngology Head and Neck Surgery Department	44.4	2022-01-10	1. Nasal septum deviation 2. Chronic sinusitis	No	2012-01-01	No			36.3	117/73	96	17	63		Nasal congestion	0	0	0	0	0	1	0	0	0	0	0	0	0		0					4.46	45.5	46.2	149	294	3.97	16	14	60.2	5.17	128.75	128.75
22AA0355	72	1	Cardiovascular Medicine Department Ward I	46.7	2022-01-12	1. Heart failure 2. Dilated cardiomyopathy 3. Pulmonary infection 4. Arrhythmia 5. Ventricular tachycardia 6. Left anterior branch block 7. Complete right bundle branch block	Yes	2021-12-30	No			36.1	159/84	96	20	91		Difficulty breathing	0	0	1	1	0	0	0	0	0	0	0	0	0				1	30	10	4.76	64.7	26.3	149	205	3.96	22	13	79.7	6.16	70.32	70.32
22AA0359	68	1	Neurology Department III	37.6	2022-01-08	1. Cerebral infarction 2. Cerebral arteriosclerosis 3. Bilateral carotid artery plaques 4. Pulmonary infection	Yes	2022-01-06	No			36	171/90	92	20	80		Right-sided limb weakness	0	0	0	0	0	0		1	0	0	0	0	0	Cerebral infarction	1	20				6.25	67.9	24.5	134	321	3.6	21	24	66.8	4.74	84.04	84.04
22AA0361	83	1	General Medicine Department	28.3	2022-01-10	1. Anemia 2. High possibility of immune thrombocytopenia 3. IG4 related diseases are not excluded	Yes	2021-01-10	No			36.9	90/66	96	20	88		Gingival bleeding	0	1	0	0	1	0	0	0	0	0	0	0	0				1	10	10	5.03	88.9	9.7	75	42	4.5	18	8	61.4	7.23	66.44	66.44
22AA0363	72	1	Neurology Department II	33.1	2022-01-13	1. Cerebral infarction 2. Pneumonia 3. Left middle cerebral artery 4. Hyperhomocysteinemia	Yes	2022-01-12	No			36.1	125/72	92	17	64		Limb weakness	0	0	0	1	0	0	0	0	0	0	0	0	0	Cerebral infarction	0					10.96	84.7	7.1	147	317	4.18	28	15	61.1	5.43	101.82	101.82
22AA0370	1	1	Neonatology Department	37	2022-01-21	1. Bronchopneumonia 2. Gastrointestinal dysfunction 3. Infant anemia	No	2022-01-21	No			36.7	97/62	97	46	162	Coughing		0	0	1	0	0	0	0	0	1	0	0	0	0		0					5.91	23.7	62.1	107	446	5.5	41	24	19.8	1.44	126.79	126.79
22AA0371	52	1	Thoracic Surgery Department	33.6	2022-01-19	1. Left upper lobe metastasis 2. Left adrenal gland metastasis 3. Mediastinal lymph node metastasis 4. Bilateral carotid artery plaque formation 5. Type I respiratory failure 6. Electrolyte imbalance 7. Secondary hypertrophic osteoarthritis	No	2022-01-19	Yes	4d	Cephalosporin	36	137/91	96	21	83	Coughing with phlegm		1	0	0	0	0	0	0	0	0	0	0	0	0		1	40				5.47	66	24.7	148	267	4.32	23	8	36.8	4.3	111.97	111.97
22AA0373	51	1	Cardiovascular Medicine Department Ward II	36.9	2022-01-21	1. Heart failure 2. Cardiac function grade IV 3. Arrhythmia 4. Atrial fibrillation 5. Hypertension grade 3 6. Pulmonary infection	Yes	2014-01-05	Yes	2d	Moxifloxacin	36.1	107/82	96	20	79	Chest tightness and shortness of breath	Palpitations	0	0	0	0	0	0	1	0	0	0	0	0	0		0					6	75	34	153	276	3.89	64	105	108	8.39	76.66	76.66
22AA0380	50	1	Emergency ICU	39.3	2022-01-08	1. Acute renal failure 2. Shock 3. Subarachnoid hemorrhage 4. Perirenal infection 5. Epilepsy 6. Metabolic acidosis 7. Hyperlipidemia 8. Coagulation dysfunction 9. Thrombocytopenia 10. Liver dysfunction 11. Pneumonia 12. Hypoproteinemia	Yes	2022-01-08	Yes	1d	Pipracil 4.5g	36.5	91/56	95	20	76		Convulsions	0	0	0	0	0	0	1	0	0	0	0	0	0		0					4.45	50.8	28.1	92	309	3.75	18	19	239.5	6.55	51.51	51.51
22AA0383	74	1	Neuro ICU	26.6	2022-01-19	1. Cerebral infarction caused by cerebral artery thrombosis 2. Large area cerebral infarction 3. Acute kidney failure 4. Atrial fibrillation 5. Electrolyte imbalance	Yes	2022-01-19	No			36.3	135/84	96	21	87		Loss of consciousness	1	0	0	0	0	0	0	0	0	0	0	0	0	Cerebral infarction	0					6.8	91.3	5.6	117	113	5.27	37	11	198.6	14.48	33.38	33.38
22AA0385	19	1	Pediatrics Department	39.3	2022-01-21	1. Acute asthmatic bronchitis 2. Postoperative melanoma 3. Rotavirus enteritis	Yes	2022-01-21	No			36.8			30	130	Coughing		0	0	0	0	0	0	0	0	0	0	0	0	0		0					11.13	8.4	83.3	103	324	5.17	44	26	21	2.69	147.58	147.58
22AA0389	66	0	Respiratory and Critical Care Ward	31.6	2022-01-19	1. Pneumonia 2. Pleural effusion 3. Type I respiratory failure 4. Hypoproteinemia 5. Anxiety and depression 6. Grade 2 hypertension 7. Old cerebral infarction	Yes	2022-01-09	Yes	6d	Cephalosporin, Moxifloxacin	36.1	164/99	92	21	107	Coughing	Fever	0	1	1	1	0	0	1	1	0	0	1	0	0	Cerebral infarction	1	25				19.83	89.2	5.4	135	170	4.31	18	22	121.2	18.13	36.23	36.23
22AA0401	66	0	Neurosurgery Ward III	45.3	2020-01-13	1. Thalamic hemorrhage 2. Ventricular hemorrhage 3. Hypertension grade 3 4. Pulmonary infection	Yes	2022-01-12	Yes	2d	Cephalosporin	37.2	110/71	96	18	80		Limb weakness	0	0	0	0	1	0	1	0	0	1	0	0	0		1	20				14.16	91.5	6.3	133	243	3.69	31	35	69.7	7.74	72.6	72.6
22AA0402	67	1	Thoracic and Cardiovascular Surgery Department	38.9	2022-01-11	1. Thymic cyst 2. Placement of descending aortic stent 3. Emphysema 4. Pulmonary bullae 5. Grade 3 hypertension	Yes	2021-07-11	No			36.5	119/70	97	18	74		Chest pain	0	0	0	0	0	0	1	0	0	0	0	0	0		0					4.52	40.2	50.7	133	145	3.71	15	12	86.6	7	78.27	78.27
22AA0405	61	1	Respiratory and Critical Care Medicine Department	21.1	2022-01-14	1. Pneumonia 2. Type I respiratory failure 3. Hypoalbuminemia 4. Hypokalemia 5.2 Type diabetes 6. Cerebral infarction 7. Grade 2 hypertension	Yes	2022-01-14	No			36.2	147/42	96	23	110	Coughing		0	0	0	0	0	0	1	0	1	0	0	0	0		1	20				5.49	85.8	10.4	114	115	2.57	20	23	31.8	5.65	78.27	78.27
22AA0406	76	1	Geriatrics Department	37.4	2022-01-10	1. Ischemic cerebrovascular disease 2. Parkinson's syndrome 3. Cerebral atherosclerosis 4. Coronary atherosclerotic heart disease 5. Hypertension grade 3 6. Hyperhomocysteinemia	Yes	2022-01-07	No			36.8	135/75	96	15	78		Palpitations and dizziness	0	1	1	0	0	0	1	1	0	0	0	0	0	Parkinson's syndrome	0					4.73	61	28.5	141	137	3.92	37	30	86.5	5.24	71.01	71.01
22AA0415	56	1	ICU	31.1	2022-01-15	1. Gastrointestinal perforation 2. Acute diffuse peritonitis 3. Septic shock 4. Hypoproteinemia	Yes	2022-01-01	Yes	7d	Cephalosporin, Moxifloxacin	36.3	160/70	96	34	70		Abdominal pain	1	0	0	1	0	0	0	0	0	0	1	0	0		1	20				11.42	93.1	4.4	98	235	3.99	34	17	74.8	9.02	111.55	111.55
22AA0420	36	0	ICU	27.6	2022-01-15	1. Left fallopian tube pregnancy 2. Personal history of cesarean section 3. Mild anemia	No	2021-12-01	No			36.5	112/75	96	20	80		Abdominal pain	0	0	0	0	0	0	0	0	0	0	0	0	0	Cesarean section	0					6.14	74.1	17.3	128	261	3.69	25	12	71	3.15	137.73	137.73
22AA0434	56	1	Hematology Department	38.9	2022-01-16	1. PHN2. Atrial fibrillation 3. Pulmonary infection	Yes	2005-01-16	Yes	6d	Moxifloxacin	36.3	115/65	95	23	90		Fatigue	1	0	1	0	0	0	0	1	1	0	0	0	0		0					3.66	60.4	34.7	63	156	4.37	104	23	101.9	7.77	102.54	102.54
22AA0437	49	1	Oncology Department	37.6	2022-01-17	1. Adenocarcinoma of the right lung	No	2021-03-01	No			36.2	127/91	98	17	95	Coughing with hemoptysis		0	0	0	0	0	0	0	0	0	0	0	1	0	Appendectomy			1	30	0.75	4.96	53.4	36.7	131	168	4.17	18	11	68.7	5.18	99.75	99.75
22AA0455	81	1	Cardiovascular Medicine CCU	47.9	2022-01-18	1. Atrial premature beats 2. Paroxysmal atrial tachycardia 3. Ventricular premature beats 4. Arrhythmia 5. Grade 2 hypertension 6. Syncope 7. Pulmonary infection 8. Cerebral ischemic lesions	Yes	2020-01-01	Yes	1d	Cephalosporin	36.7	153/102	96	20	99	Chest tightness and shortness of breath		0	0	0	0	0	0	1	1	0	0	0	0	0		0					5.36	71.7	16.6	137	198	4.1	52	24	73	8.34	83.1	83.1
22AA0456	76	0	Cardiovascular Medicine CCU	34.1	2022-01-10	1. Heart failure 2. Heart function level III 3. Pulmonary infection 4. Rheumatoid arthritis 5. Anemia	Yes	2019-01-01	Yes	3d	Moxifloxacin	36.3	142/73	90	17	76	Chest tightness and shortness of breath		0	0	0	0	1	0	0	0	0	0	0	0	0	Rheumatoid arthritis	0					15.18	88.8	3.8	81	803	4.06	57	9	218	19.98	25.75	25.75
22AA0460	75	1	Neurology Department I	40	2022-01-14	1. Transient ischemic attack 2. Subclavian artery plaque 3. Hyperhomocysteinemia	Yes	2022-01-10	No			37	122/67	96	20	80		Fatigue	1	0	0	0	0	0	0	1	0	0	0	0	0		1	30				3.23	43.1	51.4	132	105	4	67	8	200	10	89	89
22AA0468	52	1	International Medical Department Intensive Care Unit	21	2022-01-07	1. Pulmonary infection 2. Chronic kidney disease stage 5 3. Heart failure 4. Pleural effusion 5. Hypertension stage 3 6. Left central lung cancer	Yes	2022-01-07	Yes	4d	Moxifloxacin	36.2	137/95	95	20	75	Chest tightness		0	1	0	0	0	0	1	1	0	0	0	1	0		1	10				5.95	86.4	6.6	96	57	3.55	10	1	368.6	9.84	5.03	5.03
22AA0469	74	0	Geriatrics Department	32	2022-01-17	1. Ischemic cerebrovascular disease 2. Cerebral atherosclerosis with stenosis 3. Chronic pulmonary heart disease 4. Atrial fibrillation 6. Chronic heart failure	Yes	2012-01-01	No			36.4	158/90	92	18	92	Chest tightness	Dizziness	1	0	0	1	0	1	0	0	0	0	0	0	0		0					4.35	64.1	25.1	150	200	4.19	28	15	70.4	4.45	53.81	53.81
22AA0473	67	1	Neurosurgery Ward III	33.7	2022-01-16	1. Shock 2. Pulmonary infection 3. Open traumatic brain injury 4. Traumatic epidural hematoma 5. Diffuse axonal injury 6. Multiple brain contusion and laceration	Yes	2022-01-15	Yes	6d	Pipracil 4.5g	36.6	149/89	96	20	82		Aphasia	0	0	0	0	0	0	0	0	0	0	0	0	0		1	20				8.49	89	3.9	108	85	3.98	33	24	80.9	9.35	89.71	89.71
22AA0494	39	0	ICU	50.2	2022-01-19	1. Basal ganglia hemorrhage ruptures into the ventricle 2. Ventricular casting 3. Cerebral hernia 4. Central respiratory failure	Yes	2022-01-19	Yes	1d	Cephalosporin, Moxifloxacin	36.8	196/102	98	19	98		Loss of consciousness with vomiting	0	0	1	1	0	0	0	0	0	0	0	0	0		0					28.77	87	8.9	170	352	3.08	65	97	55	4.38	144.09	144.09
22AA0498	64	0	Neurosurgery ICU	25.5	2022-01-23	1. Cerebral hemorrhage 2. Bilateral cerebral herniation 3. Grade 3 hypertension 4. Pulmonary infection 5. Multiple intracranial aneurysms	Yes	2022-01-23	Yes	10d	Cephalosporin, Piperacillin	36	207/118	96	20	85		Loss of consciousness	0	0	0	0	0	0	1	1	0	0	0	0	0		0					18.65	90.5	5	141	270	3.16	56	28	63	7.23	146.56	146.56
22AA0503	72	0	Infectious Diseases Department	29.3	2022-01-20	1. Liver abscess 2. Pulmonary infection 3. Hypokalemia 4. Pleural effusion 5. Abdominal effusion 6. Pericardial effusion 7. Grade 2 hypertension	Yes	2022-01-13	Yes	12d	Cephalosporin, Moxifloxacin	36.3	165/81	93	21	85		Abdominal pain and fever	1	0	0	1	0	0	1	1	0	0	0	0	0		0					16.44	91.8	6.4	117	151	3.74	85	69	50	10.65	70.19	70.19
22AA0525	64	1	Cardiovascular Medicine Department Ward I	39.7	2022-01-26	1. Coronary atherosclerotic heart disease 2. Acute myocardial infarction 3. KillipII 4. Pulmonary infection 5. Cerebral infarction	Yes	2022-01-20	Yes	5d	Cefuroxime Sodium	36.5	153/90	96	20	74		Chest pain	0	0	0	0	0	1	0	1	0	0	0	0	0		0					10.18	79.6	13.6	146	264	4.06	85	67	67	5.17	122.31	122.31
22AA0528	67	1	Respiratory and Critical Care Ward	37.3	2022-01-23	1. Pneumonia 2. Chronic obstructive pulmonary disease 3. Grade 2 hypertension 4. Liver dysfunction 5. Gangster muscle tendon rupture	Yes	2020-01-20	Yes	6d	Pipracil 4.5g	36	101/63	96	20	112	Shortness of breath		0	0	0	1	1	0	1	0	0	0	0	0	0		1	8				12.03	80.4	12.9	131	312	4.1	24	21	82.5	5.58	76.66	76.66
22AA0533	67	1	Neurology Department II	32.1	2022-01-18	1. Cerebral infarction 2. Grade 3 hypertension 3. Carotid artery plaque	Yes	2022-01-10	No			36.2	150/60	93	20	78		Limb weakness	0	0	0	0	0	0	1	0	0	0	0	0	0		1	20				2.89	61.7	27.3	64	208	3.97	22	14	61.7	8.24	109.94	109.94
22AA0534	64	1	Neurology Department III	40.1	2022-01-21	1. Cerebral infarction 2. Basilar artery stenosis 3. Left internal carotid artery stenosis 4. Grade 3 hypertension 5. Pulmonary infection	Yes	2022-01-20	Yes	3d	Piperacillin	36.3	142/78	96	17	78		Aphasia	0	0	0	0	0	1	1	1	0	0	0	0	0		1	20				6.73	74.5	19.2	140	164	3.87	20	12	67.9	7.12	42.73	42.73
22AA0541	68	0	Respiratory and Critical Care Ward	34.1	2022-01-23	1. Pulmonary heart disease 2. Type I respiratory failure 3. Heart failure 4. Pulmonary embolism 5. Pulmonary abscess with pneumonia 6. Formation of intermuscular vein thrombosis in both lower limbs 7. Hypoproteinemia	Yes	2021-12-20	Yes	12d	Cefuroxime Sodium	36.3	127/94	95	26	90	Chest tightness with coughing		1	0	1	0	1	0	0	1	0	0	0	0	0	Pulmonary embolism	0					8.55	78.8	14	123	330	3.92	45	33	93	10.71	83.04	83.04
22AA0548	19	0	Neonatology Department	34.2	2022-01-24	1. Neonatal hyperbilirubinemia 2. Patent foramen ovale 3. High risk infants	Yes	2022-01-22	No			36.7	84/48	90	45	149		Jaundice	0	0	0	0	0	0	0	1	0	0	0	0	0		0					11.48	56.5	25.8	191	172	4.25	28	9	19.4	1.85	127.39	127.39
22AA0552	57	1	ICU	29.3	2022-01-17	1. Severe pneumonia 2. Basal ganglia hemorrhage 3. Primary hypertension 4. Liver dysfunction	Yes	2022-01-17	Yes	9d	Cephalosporin, Piperacillin	36.6	182/98	96	18	80		Loss of consciousness	0	0	0	1	0	0	1	0	0	1	0	0	0		1	10				11.12	79.4	10.4	144	195	4.11	83	120	69.5	9.61	96.03	96.03
22AA0557	67	0	Rheumatology and Immunology Department	43.2	2022-01-17	1. Rheumatoid arthritis 2. Bilateral knee arthritis 3. Thyroid nodules 4. Upper respiratory tract infections	Yes	2022-01-17	No			36.4	141/84	96	20	80		Pain	1	0	0	0	0	0	0	1	0	0	0	0	0		1					5.89	79.5	18	139	296	4.15	20	19	49.7	4.73	77.72	77.72
22AA0560	60	1	Neurosurgery Department	26.4	2022-01-16	1. Thalamic hemorrhage ruptures into the ventricles 2. Cerebrovascular rupture 3. Cerebral hernia 4. Obstructive hydrocephalus 5. Grade 3 hypertension 6. Electrolyte imbalance	Yes	2022-01-16	No			36.7	203/115	86	16	45		Dizziness	0	0	0	0	0	0	1	0	0	0	0	0	0		1	20				17.05	90.5	4.2	145	276	3.24	32	19	63	6.84	242.98	242.98
22AA0562	20	1	Neonatology Department	34.6	2022-01-30	1. Neonatal pneumonia 2. Gastrointestinal dysfunction 3. Neonatal anemia 4. Patent foramen ovale	Yes	2022-01-16	No			36.9	85/51	90	48	147		Cough	0	0	1	0	0	0	0	0	0	0	0	0	0		0					10.91	31.6	61.1	107	385	5.26	32	13	23.8	3.6	122.98	122.98
22AA0563	66	1	Neurosurgery Department	27.9	2022-01-08	1. Basal ganglia hemorrhage 2. Grade 3 hypertension 3. Pulmonary infection	Yes	2022-01-27	Yes	3d	Moxifloxacin	36.5	186/121	96	18	73			0	0	0	0	0	0	0	1	0	0	1	0	0		1	50				19.21	90.4	3.5	170	193	3.89	55	65	42.8	4.25	117.25	117.25
22AA0565	67	1	Vascular Gland Surgery Department	36.5	2022-01-20	1. Gallstones with cholecystitis	No	2022-01-14	No			36.6	112/64	98	20	112		Abdominal pain	1	0	0	0	1	1	0	1	0	0	0	0	0		0					19.86	89.1	5	137	189	4.06	28	26	80	4.88	101.04	101.04
22AA0579	33	1	Neurology Department II	42.7	2022-01-26	1. Cerebral infarction 2. Cerebral vascular stenosis 3. Hypertension grade 3 4.2 diabetes 5. Lung infection	Yes	2022-01-26	No			36.8	146/95	95	20	98		Limb weakness	0	0	1	0	0	1	1	0	0	0	0	0	0		0					4.23	56.2	32.3	157	200	3.3	21	31	71.8	5.52	120.98	120.98
22AA0581	47	1	Stomatology Department	31.5	2022-01-20	1. Parapharyngeal space infection 2. Maxillofacial neck infection 3. diabetes 4. Hyponatremia 5. Sepsis	Yes	2022-01-19	Yes	15d	Amoxicillin 2g	37.3	93/66	98	25	138		Facial swelling and pain	0	0	0	0	0	0	1	1	0	0	0	0	0		1	20				6.28	88.5	5.6	149	79	4.18	57	29	80.2	9.47	113.52	113.52
22AA0587	50	0	Nephrology Department	35.7	2022-01-29	1. Stage 5 chronic kidney disease 2. Renal anemia 3. Secondary hyperthyroidism 4. Grade 3 hypertension	Yes	2022-01-11	No			36.4	159/106	96	19	129		Elevated creatinine	0	0	0	1	0	0	1	1	0	0	0	0	0		0					4.81	81.4	11.4	67	162	6.48	15	6	1306	48.88	3.6	3.6
22AA0601	77	1	Neurosurgery ICU	42.1	2022-01-24	1. Basal ganglia hemorrhage 2. Grade 3 hypertension 3. Pneumothorax 4. Falling pneumonia 5. Inflammatory pleural effusion 6. Hip mass	Yes	2022-01-24	Yes	1d	Pipracil 4.5g	37.2	193/110	90	20	87		Limb dysfunction	1	1	0	0	1	0	1	0	0	0	0	0	0		1	40				10.5	93.3	1.7	137	159	3.27	43	20	55	4.14	122.72	122.72
22AA0611	65	1	Emergency ICU	29.9	2022-02-04	1. Pulmonary infection 2. Respiratory failure 3. Gastrointestinal bleeding 4.2 Type diabetes 5. Postoperative cerebral hemorrhage 6. Coronary heart disease 7. Hydrocephalus	Yes	2022-01-27	Yes	8d	Sulperazon 3g	36.4	137/80	96	15	125	Coughing with chest tightness		0	0	0	0	0	1	1	1	0	0	0	0	0	Cerebral hemorrhage	0					8.49	86.7	7.1	129	156	3.58	83	71	109	10.14	78.03	78.03
22AA0615	68	1	Thoracic Surgery Department	37.6	2022-01-01	1. Esophageal and thoracic lower segment cancer 2. Emphysema 3. Bilateral carotid artery plaque formation 4. Type I respiratory failure	Yes	2022-01-01	No			36.5	127/73	96	23	92		Difficulty eating	0	0	1	0	0	0	0	0	0	0	0	0	1		1	20				5.32	63.9	26.1	130	272	4.65	21	13	55.7	4.56	92.13	92.13
22AA0623	41	1	Neurosurgery ICU	35.6	2022-02-01	1. Brain stem hemorrhage 2. Hypertension grade 2 3.2 diabetes 4. Coronary heart disease 5. Cardiac stent implantation 6. Old cerebral hemorrhage 7. Chronic pancreatitis 8. Lung infection	Yes	2022-02-01	Yes	10d	Piperacillin Tazobactam	36.7	189/102	84	15	89			0	0	0	0	0	1	1	1	11	0	0	0	0	Pancreatitis	0					14.16	80.6	13.2	150	224	3.74	10	22	44.8	3.36	142.47	142.47
22AA0625	75	0	Neurology Department II	44.1	2022-02-07	1. Cerebral infarction 2. Type 2 diabetes 3. Lung infection 4. Plaque through common artery 5. Electrolyte disorder 6. Hypoxemia	Yes	2022-02-01	Yes	1d	Levofloxacin	36.5	148/79	96	20	121		Limb dysfunction	0	0	0	0	0	1	0	0	0	1	0	0	0		0					10.98	85.4	9.9	174	269	4.52	65	25	87	20.01	62.88	62.88
22AA0626	70	0	General Medicine Department	27	2022/0206	1. Pulmonary abscess with pneumonia 2. Pleural effusion 3. High possibility of liver abscess 4. Hypoalbuminemia 5. Hypokalemia 6. Right renal hamartoma 7.2 type diabetes	Yes	2022-01-01	Yes	11d	Cephalosporin, Piperacillin	36.7	116/72	95	23	117	Coughing		0	0	1	1	0	1	1	1	1	0	0	0	0	Bone hyperplasia	0					10.88	44.5	47.3	123	280	3.33	15	8	38.7	1.85	76.56	76.56
22AA0633	79	1	Neuro ICU	40	2022-02-06	1. Cerebral infarction 2. Pulmonary infection 3. Grade 3 hypertension 4. Hypokalemia	Yes	2022-02-03	No			37	213/126	90	16	76		Loss of consciousness	1	1	0	0	1	0	1	0	0	0	0	0	0		0					8.9	44	50	120	267	4.1	18	52	38	6.7	88.9	87
22AA0645	54	1	Neurology Department I	41.3	2022-02-04	1. Vestibular vertigo 2. Bronchiectasis with infection 3. Pulmonary nodules	Yes	2022-01-20	No			36.2	131/87	96	20	76			0	0	0	0	0	0	0	1	1	0	0	0	0		1	15				5.24	48.5	38.7	144	270	4.34	28	70	61.6	5.52	89.77	89.77
22AA0655	67	1	Rehabilitation Medicine Department	37.9	2022-02-11	1. Recovery period of cerebral hemorrhage 2. Grade 3 hypertension 3. Pneumonia 4. Old cerebral infarction 5. vegetative state	Yes	2022-02-11	Yes	16d	Pipracil 4.5g	36.5	163/102	95	22	84	Coughing with phlegm		0	0	0	0	0	0	1	0	0	0	0	0	0	Cerebral infarction	0					7.52	74.2	16.6	123	273	4.05	22	14	45.1	5.93	98.62	98.62
22AA0680	76	0	Endocrinology Department	41.6	2022-02-08	1.Type 2 diabetes 2. Thyroid nodules 3. Gallbladder space occupying 4. Bone loss 5. Urinary tract infection	Yes	2012-02-01	Yes	7d	Moxifloxacin	36.4	138/81	96	19	84		Elevated blood sugar	1	0	0	0	0	0	0	1	0	0	0	0	0		0					5.89	62.5	26.5	131	381	4.9	15	12	52.4	4.63	52.24	52.24
22AA0705	56	0	Neurosurgery ICU	32.3	2022-02-07	1. Cerebellar hemorrhage breaks into ventricles 2. Brain stem hemorrhage 3. Basal ganglia hemorrhage 4. Hydrocephalus 5. Brain hernia 6. Lung infection 7. Grade 3 hypertension 8. diabetes 9. Hyponatremia	Yes	2022-02-07	Yes	5d	Latamoxef	36.5	183/101	96	17	92		Loss of consciousness	0	0	0	1	0	0	1	1	1	1	0	0	0	Cerebral hemorrhage	0					15.74	92.9	4.8	118	206	3.79	55	23	57	5.03	165.47	165.47
22AA0706	87	0	General Medicine Department	34.5	2022/02/29	1. Lung mass 2. Obstructive pneumonia 3. Type I respiratory failure 4. Hypoproteinemia 5. Thyroid nodules 6. Thoracic compression fractures	Yes	2022-01-01	Yes	4d	Piperacillin	36.2	148/84	98	23	78	Coughing with phlegm		0	0	0	0	0	0	0	1	0	0	0	0	0		0					5.53	64	24.6	133	310	4.11	11	9	47.2	3.26	75.03	75.03
22AA0707	83	0	General Medicine Department	33.2	2022-02-08	1. Lacunar cerebral infarction 2. Pulmonary infection 3. Bilateral pulmonary nodules 4. Interstitial pulmonary hyperplasia 5. Arrhythmia 6. Transient atrial fibrillation 7. Left renal cyst	Yes	2022-02-05	Yes	6d	Moxifloxacin	36.2	121/79	96	20	89		Loss of consciousness	0	0	0	0	0	0	1	0	0	1	0	0	0							6.41	63.6	24.5	114	255	2.95	35	16	50.7	4.22	63.01	63.01
22AA0726	55	0	Emergency ICU	28.4	2022-02-09	1. Chronic kidney disease stage 5 2. Electrolyte imbalance 3. Pulmonary space occupying lesions 4. Pulmonary infections 5. Respiratory failure 6. Heart failure	Yes	2022-01-01	Yes	9d	Amoxicillin 2g	36.3	115/78	86	34	113		Fatigue	0	0	0	0	0	0	0	1	1	0	0	0	0	Depression	0					31.66	94.1	2.1	98	42	3.84	35	15	210	20.12	35.26	35.26
22AA0731	70	0	ICU	37.1	2022-02-08	1. Subdural hematoma 2. Grade 3 hypertension 3. Hypokalemia	Yes	2022-02-08	No			36.4	197/111	95	19	125		Dizziness and nausea	1	0	0	1	0	0	1	0	0	0	0	0	0		0					8.55	84	4.8	134	198	3.95	36	15	60	7.18	168.89	168.89
22AA0754	57	1	Neurosurgery ICU	36.8	2022-02-10	1. Basal ganglia hemorrhage 2. Aspiration pneumonia 3. Hypertension grade 3 4.2 diabetes 5. Coronary atherosclerotic heart disease	Yes	2022-02-19	Yes	5d	Piperacillin	36.9	187/100	96	43	143		Loss of consciousness	0	0	0	0	0	1	1	1	0	0	0	0	0		0					16.63	89.5	6	143	262	4.71	57	19	166	6.93	52.17	52.17
22AA0769	87	0	Emergency ICU	34.8	2022-02-14	1. Type I respiratory failure 2. Heart failure 3. Pulmonary infection 4. Myocardial damage 5. Cerebral infarction? 6. Pleural effusion 7. Renal dysfunction 8. Liver dysfunction 9. Metabolic acidosis 10. Hyperlipidemia	Yes	2022-02-13	Yes	5d	Cephalosporin	36.5	124/85	95	20	100		Dysarthria	0	1	0	1	0	0	1	0	0	0	0	0	0	Post-gallstone surgery	0					17.54	85.3	6.1	126	149	3.94	146	30	136	11.63	38.8	38.8
22AA0771	64	1	Thoracic Surgery Department	42.8	2022-02-07	1. Esophageal cancer 2. Carotid atherosclerosis 3. Liver cysts 4. Maintenance chemotherapy for malignant tumors 5. Coronary artery calcification	Yes	2021-11-01	No			36.6	130/80	93	20	80		Chemotherapy	0	0	0	0	0	0	0	1	0	1	0	1	0		0					4.98	48	37.8	136	277	4.61	20	24	49.9	6.37	99.17	99.17
22AA0772	75	1	General Medicine Department	27.6	2022-02-14	1. Malignant lung tumor 2. Pulmonary infection 3. Lacunar cerebral infarction 4. Liver cyst	Yes	2022-01-01	Yes	6d	Penicillin	36	119/67	90	18	68		Headache	0	0	1	0	1	0	0	0	1	0	0	0	0	Gastritis	1	7				11.73	74.5	15.3	131	371	4.42	29	29	52.4	4.98	114.95	114.95
22AA0773	72	1	Thoracic and Cardiovascular Surgery Department	32.8	2022-02-14	1. Left encapsulated effusion 2. Right lower lobe tumor 3. Left lower lung length 4. Lung infection 5. Bilateral carotid atherosclerosis with plaque 6. Right subclavian artery stenosis 7. Coronary atherosclerosis	Yes	2022-01-30	Yes	9d	Latamoxef	37	120/80	80	21	120	Coughing with blood in phlegm		0	0	1	0	0	0	0	1	0	0	0	0	0		0					11.86	84.9	8.4	137	398	5.16	88	114	59.2	4.07	108.45	108.45
22AA0774	67	1	Thoracic Surgery Department	39.4	2022-02-12	1. Left lung space occupying lesion	No	2022-02-07	No			36.5	135/65	95	12	80	Coughing		1	0	0	0	0	0	0	0	0	0	0	1	0		0					5.17	57.2	32.7	120	222	4.2	17	10	57	4.14	97.64	97.64
22AA0784	80	1	Neuro ICU	46.1	2022-02-18	1. Cerebral infarction 2. Grade 2 hypertension 3. Hyperlipidemia 4. Hyperhomocysteinemia 5. Hyperuricemia 6. Pulmonary infection	Yes	2022-02-18	Yes	8d	Latamoxef	36.5	160/87	92	19	74		Limb weakness	0	0	0	0	0	0	1	0	0	0	0	0	0		0					12.13	80.9	15	173	213	3.51	27	33	90.5	6.17	62.01	62.01
22AA0785	70	1	Cardiovascular Medicine Department Ward I	36.4	2022-02-14	1. Diastolic heart failure 2. Bronchiectasis with infection 3. Old cerebral infarction 4. Old pulmonary tuberculosis 5. Lower limb artery occlusion 6.2 diabetes	Yes	2022-02-06	Yes	6d	Piperacillin	36.4	142/69	96	20	89	Chest tightness		1	0	1	0	0	0	0	1	0	0	0	0	0	Cerebral infarction	1	10				8.76	83.3	8.7	126	317	4.86	28	20	116	6.92	63.19	63.19
22AA0786	78	1	Cardiovascular Medicine Department Ward I	38.9	2022-02-10	1. Heart failure 2. Coronary atherosclerosis 3. Pneumonia 4. Internal carotid artery stenosis 5. Common artery stenosis 6. Lower limb artery thrombosis	Yes	2022-01-20	Yes	1d	Latamoxef	36.1	146/65	90	18	87	Chest tightness and shortness of breath		0	1	0	0	0	0	0	0	0	0	0	0	0		1	40				4.71	67.1	20.4	150	157	3.61	22	10	69	3.37	78.02	78.02
22AA0788	59	1	Respiratory and Critical Care Ward	44.7	2022-02-17	1. Pulmonary space occupying lesion 2. Pancreatic space occupying lesion 3. Left pneumothorax 4. Lower gastrointestinal bleeding 5.2 Type diabetes	Yes	2022-01-17	Yes	2d	Cephalosporin	36.5	119/77	96	22	88		Difficulty defecating	0	0	0	0	0	0	0	1	1	1	0	0	0		1	20				12.11	73.8	19.2	158	302	4.48	10	17	44.7	3.58	114.8	114.8
22AA0789	73	1	Hematology Department	23.9	2022-02-17	1. Multiple myeloma 2. Pulmonary infection	No	2022-02-15	Yes	5d	Pipracil 4.5g	39.7	126/54	95	20	110		Abdominal pain and fever	1	0	11	0	0	1	0	1	0	0	0	0	0		0					2.56	41	55.9	54	34	3.71	24	11	133.6	3.71	52.44	52.44
22AA0790	72	1	Nephrology Department	25.5	2022-02-17	1. Stage 5 chronic kidney disease 2. Hemodialysis status 3. Grade 3 hypertension 4. Gallstones 5. Thyroid nodules 6. nephrotic syndrome	Yes	2019-01-01	Yes	14d	Moxifloxacin	36.4	135/62	93	19	80	Coughing		0	0	0	0	0	1	0	0	1	0	0	0	0		1	13				8.71	83.7	9.5	93	152	3.34	8	6	400.9	8.04	6.1	6.1
22AA0796	65	0	Respiratory and Critical Care Ward	25.1	2022-02-17	1. Pneumonia 2. Type I respiratory failure 3. Heart failure 4. Urinary tract infection 5. Liver dysfunction 6. Old cerebral hemorrhage 7. Primary hypertension grade 3	Yes	2022-02-14	Yes	6d	Latamoxef	37	147/96	90	24	99	Coughing with phlegm		0	0	0	0	0	1	0	1	0	0	0	0	0	Cerebral hemorrhage	0					11.53	89.9	7.1	109	204	3.6	130	142	28.1	7.46	16.8	16.8
22AA0806	92	1	Geriatrics Department	35.9	2022-02-07	1. Chronic obstructive pulmonary disease 2. Pulmonary embolism not excluded 3. Pulmonary hypertension 4. Cardiac dysfunction 5. Urinary tract infection 6. Coronary heart disease 7. Lacunar infarction	Yes	2019-02-01	Yes	5d	Sulperazon 3g	36.4	123/76	93	18	76	Coughing up phlegm		0	0	0	0	1	1	1	1	1	1	0	0	0	Benign prostatic hyperplasia	1	20				5.98	85.4	10.4	147	71	3.41	32	20	59.8	4.09	68.98	68.98
22AA0808	76	1	Rheumatology and Immunology Department	25.9	2022-02-14	1. Rheumatoid arthritis 2. Chronic obstructive pulmonary disease 3. Pulmonary infection 4. Severe osteoporosis 5. Multiple lumbar fractures	Yes	2018-02-01	Yes	3d	Levofloxacin	36.1	133/93	94	19	76		Joint swelling and pain	1	0	0	1	0	0	0	0	0	0	0	0	0		0		1	20	30	9.04	61.2	28.9	106	242	3.62	16	15	61	6.88	81	81
22AA0812	47	0	Neurosurgery ICU	42.8	2022-02-11	1. Middle cerebral artery aneurysm 2. Cerebral hernia 3. Subarachnoid hemorrhage 4. Basal ganglia hemorrhage 5. Grade 3 hypertension 6. Moderate anemia 7. Convolutional pneumonia 8. Electrolyte imbalance 9. Lower limb venous thrombosis	Yes	2022-02-11	Yes	7d	Pipracil	36.8	210/91	97	21	84		Loss of consciousness	1	1	1	0	0	1	0	1	0	0	0	0	0		0					21.62	87.8	7.7	80	309	3.25	37	16	81	5.43	25.75	25.75
22AA0819	83	1	Neurology Department III	42	2022-02-09	1. Cerebral infarction 2. Grade 3 hypertension 3. Intracranial arteriosclerosis 4. Hyperhomocysteinemia 5. Hypoxemia	Yes	2022-02-08	No			36.2	133/74	93	20	80		Dizziness	0	0	0	0	0	0	0	0	1	0	0	0	0		0					6.68	69.1	21.6	156	217	3.85	18	11	76.5	4.41	70.5	70.5
22AA0832	74	1	Cardiovascular Medicine Department Ward I	44.8	2022-02-12	1. Widespread myocardial infarction 2. Carotid atherosclerotic plaques 3. Prostate hyperplasia 4. Renal dysfunction	Yes	2022-02-12	No			36.3	138/86	90	20	62		Chest pain	0	0	0	0	1	0	0	1	0	1	0	0	0		0					12.82	86	9.8	150	181	4.02	44	23	77	6.61	101.47	101.47
22AA0833	85	0	Cardiovascular Medicine Department Ward II	37.5	2022-02-21	1. Obstructive jaundice 2. Space occupying lesion of pancreas 3. Secondary malignant tumor of liver 4. Grade 1 hypertension 5.2 diabetes	Yes	2022-01-30	Yes	3d	Cephalosporin	36.5	125/80	96	20	80		Abdominal pain	0	0	0	0	1	1	0	1	1	0	0	0	0		0					8.37	79.6	14.3	138	306	3.09	83	49	49.1	3	52.15	52.15
22AA0836	69	1	Oncology Department	29.9	2022-02-14	1. Gastric cardia and fundus cancer 2. Pulmonary infection	No	2021-10-01	Yes	5d	Levofloxacin	36.4	118/62	95	17	68		Dysphagia	0	0	1	0	0	0	0	0	0	1	0	1	0		0					7.09	70.5	18	104	175	4.56	19	24	55.9	7.47	80.41	80.41
22AA0850	94	1	General Medicine Department	37.6	2022-02-19	1. Pulmonary infection 2. Heart failure 3. Cardiac function level III 4. Arrhythmia 5. Atrial premature contractions 6. Ventricular premature beats 7. atrioventricular block	Yes	2022-02-01	Yes	6d	Moxifloxacin	36.5	122/71	93	19	67	Coughing with phlegm		1	0	0	0	0	0	0	1	1	0	0	0	0		0					3.88	66.9	21.4	128	186	4.45	25	10	104.1	8.12	50.81	50.81
22AA0857	42	1	Endocrinology Department	32.6	2022-02-11	1.2 Type diabetes 2. Urinary tract infection 3. Old skin lesions 4. Anemia 5. Gastric distention 6. Intestinal distention is not excluded	Yes	2014-02-01	No			36	116/86	95	18	83		Elevated blood sugar	0	0	0	0	1	0	0	0	0	0	0	0	0		0					6.24	67.3	26	93	550	4.05	18	25	65	8.9	77	56
22AA0858	73	0	Cardiovascular Medicine Department Ward I	40.4	2022-02-18	1. Heart failure 2. Pericardial effusion 3. Pulmonary infection 4. Grade 3 hypertension	Yes	2022-01-01	Yes	7d	Pipracil	36.4	144/88	93	20	79	Chest tightness and shortness of breath		0	1	0	0	0	1	0	0	0	1	0	0	0		0					3.19	81.5	12.9	157	104	4.37	162	92	52	6.52	83.26	83.26
22AA0863	55	0	Vascular Gland Surgery Department	42	2022-02-12	1. Gallbladder polyp 2. Grade 2 hypertension 3. Right atelectasis 4. Right pleural effusion 5. Left adrenal gland mass	Yes	2021-08-01	Yes	2d	Levofloxacin	36.5	150/81	96	20	80		Abdominal pain	0	0	0	0	0	1	0	1	1	0	0	0	0		0					4.55	65.2	28.9	129	295	3.9	18	14	37.9	3.67	118.44	118.44
22AA0868	70	0	ICU	39.1	2022-02-19	1. Aortic dissection type B 2. Grade 3 hypertension	No	2022-02-18	Yes	1d	Amoxicillin 2g	36.5	220/140	90	22	109		Back pain	0	0	0	1	0	0	0	0	0	0	0	0	0	Parkinson's syndrome	0					14.02	88.1	7.6	134	119	3.86	27	24	70.8	5.55	89.23	89.23
22AA0874	62	1	Respiratory and Critical Care Ward	36.8	2022-02-16	1. Severe pneumonia 2. Type II respiratory failure 3. Cerebral infarction 4. Left carotid artery stenosis	Yes	2022-02-15	Yes	12d	Sulperazon 3g	36.5	160/134	92	30	130		Nausea and vomiting	1	0	0	0	1	0	1	1	0	0	0	0	0	Cerebral infarction	1	10				10.95	79.7	15.4	156	260	4.2	13	14	67.1	8.44	82.02	82.02
22AA0879	58	1	Vascular Gland Surgery Department	33.2	2022-02-06	1. Gallstones with cholecystitis 2. Sinus bradycardia 3. Renal cysts 4. Gallbladder duodenal leakage	Yes	2022-02-03	No			36.5	107/71	89	20	80		Abdominal pain	0	0	0	0	0	0	0	0	0	0	0	0	0		0					4.42	2.8	25.3	136	312	4.43	21	30	97.9	10.25	71.27	71.27
22AA0881	72	0	Emergency ICU	31	2022-02-17	1. septic shock 2. liver abscess 3. pulmonary infection 4. heart failure 5. respiratory failure 6. liver dysfunction 7. myocardial damage 8. acidosis	Yes	2022-02-01	Yes	13d	Cefuroxime Sodium, Moxifloxacin	36.6	116/65	93	29	134		Fatigue	0	0	1	0	0	0	1	1	0	0	0	0	0	CO poisoning	0					46.6	94.6	3.2	109	59	4.02	105	40	53	9.44	132.78	132.78
22AA0900	68	1	ICU	46.2	2022-02-18	1. Right incarcerated inguinal hernia 2. Navel hernia 3. Intellectual disability 4. Complete right bundle branch block	Yes	2021-06-01	Yes	1d	Moxifloxacin	36.2	132/84	92	22	80		Mass	0	0	0	0	0	0	0	1	0	0	0	0	0		0					6.86	49	38.9	158	213	4.37	19	12	55.7	8.24	116.02	116.02
22AA0901	67	1	Thoracic and Cardiovascular Surgery Department	40.8	2022-02-15	1. Small cell carcinoma of the upper lobe of the right lung 2. Emphysema 3. Grade 3 hypertension 4. Hyperhomocysteinemia 5. Formation of bilateral carotid plaques	Yes	2021-01-01	No			36.5	137/89	96	18	77	Coughing		0	1	0	0	0	0	1	0	0	0	0	1	0		1	20				5.63	59	32.3	141	118	4.19	21	23	68.3	5.47	87.53	87.53
22AA0902	68	1	General Medicine Department	36.4	2022-02-21	1. Cerebral infarction 20 Cerebral atherosclerosis 3. Coronary atherosclerotic heart disease 6.2 Type diabetes 7. Hyperhomocysteinemia 8. Hypokalemia	Yes	2022-02-20	No			36.7	128/75	92	19	88		Lower limb dysfunction	0	0	0	1	1	1	1	1	1	0	0	0	0	Hepatitis B, splenectomy	1	20				10.8	57	36.2	142	285	3.23	14	7	52.3	4.2	0.79	0.79
22AA0911	92	1	ICU	40.5	2022-02-23	1. Multiple rib fractures on the left side 2. Traumatic hemothorax on the left side 3. Chest injury 4. Pulmonary contusion and laceration 5. Chest wall contusion	Yes	2022-02-22	Yes	3d	Pipracil	36.2	128/89	92	21	96		Trauma	0	0	0	0	0	0	1	0	0	1	0	0	0		1	10				12.89	88.3	7.3	206	136	4.34	44	16	81	10.69	69.04	69.04
22AA0912	59	0	Geriatrics Department	31.6	2022-02-23	1. Rheumatic heart disease 2. Pulmonary infection 3. Right carotid artery plaque 4. Cholecystitis 5. Gallstones 6. Gallbladder adenomyosis	Yes	2022-01-01	Yes	10d	Cefuroxime Sodium	36	127/76	96	21	96	Chest tightness		1	0	0	0	0	0	0	1	1	1	0	0	0		0					6.54	65.3	27.8	132	230	3.51	15	13	55.2	3.03	76.86	76.86
22AA0925	73	1	Neuro ICU	33.5	2022-02-21	1. Brain stem infarction 2. Cerebellar infarction 3. Respiratory failure 4. Lung infection 5. Atrial fibrillation 6. Coronary atherosclerotic heart disease	Yes	2022-02-21	Yes	11d	Levofloxacin	36.5	150/73	93	20	102		Limb weakness	0	0	1	0	0	1	1	0	0	0	0	0	0		0					7.01	83.8	10.7	177	106	4.09	48	24	80	8.56	95.13	95.13
22AA0933	49	1	ICU	50.1	2022-02-24	1. Basal ganglia hemorrhage 2. Secondary intraventricular hemorrhage 3. Stress ulcer	Yes	2022-02-23	Yes	3d	Moxifloxacin	37	230/117	96	23	98		Loss of consciousness	0	0	0	0	0	0	1	1	0	0	0	0	0		0					20.56	80.6	12.3	173	233	2.69	24	29	71	5.33	168.97	168.97
22AA0958	73	1	General Medicine Department	39.6	2022-02-25	1. Ischemic cerebrovascular disease 2. Cervical spondylosis 3. Lung infection 4. Coronary atherosclerotic heart disease 5. Hypertension grade 3 6. Arteriosclerosis obliterans of lower limbs	Yes	2020-02-01	Yes	5d	Sulperazon 3g	36.6	133/81	93	20	79		Dizziness	0	1	0	0	1	1	0	0	1	0	0	0	0		1	10				10.26	59.4	33.1	126	242	4.16	21	23	88.8	5.75	67.31	67.31
22AA0960	75	1	Emergency ICU	35.9	2022-02-18	1. Right joint dislocation 2. Right acromion fracture 3. Bilateral pneumonia 4. Respiratory failure 5. Scalp laceration	Yes	2022-02-18	Yes	10d	Levofloxacin	36.5	110/60	93	20	110		Trauma	0	0	1	0	0	0	0	1	0	1	0	0	0		1	20				17.67	86.8	8.9	105	115	5	373	137	262	13.88	35.58	35.58
22AA0962	56	1	Infectious Diseases Department	27.7	2022-02-23	1. Chronic liver failure 2. decompensated cirrhosis 3. Abdominal fluid accumulation 4. Hyponatremia 5. Hypokalemia 6. Hypoproteinemia 7. Esophageal varices	Yes	2022-01-01	Yes	1d	Moxifloxacin	37	122/81	90	22	97		Nausea	0	0	0	0	0	0	0	0	0	0	0	0	0		1	30				12.52	86.1	5.4	98	34	3.32	118	28	67	8.35	75.51	75.51
22AA0971	63	1	Nephrology Department	35.6	2022-02-28	1. Chronic kidney disease 3 stage 2.2 type diabetes 3. Hypertension 3 stage 4. Prostatic hyperplasia 5. Cholecystitis 6. Emphysema 7. Lung infection	Yes	2014-02-01	Yes	3d	Levofloxacin	36.4	134/59	93	19	60		Nausea	0	1	0	0	1	1	1	1	1	0	0	0	0	Old cerebral infarction	0					6.4	67.9	22.1	111	347	4.2	16	9	141.2	10.35	47.81	47.81
22AA0972	55	0	Emergency ICU	36.8	2022-02-28	1. Respiratory failure 2. Heart failure 3. Renal failure 4. Lung infection 5.2 Type diabetes 6. Coronary atherosclerotic heart disease	Yes	2022-02-25	Yes	5d	Piperacillin	36.4	143/76	92	17	80	Coughing with phlegm		0	0	0	1	1	1	1	0	1	0	0	0	0		0					14.09	96.4	2.3	105	246	5.65	26	20	426	17.37	27.46	27.46
22AA0978	44	0	Neurosurgery ICU	39.4	2022-02-26	1. Intracerebral hemorrhage 2. Cerebral hemorrhage hematoma enlargement 3. Secondary epilepsy 4. Secondary intraventricular hemorrhage 5. Pulmonary infection	Yes	2022-02-26	Yes	4d	Latamoxef	36.6	130/78	93	20	80		Headache	0	0	0	0	0	0	0	1	0	1	0	0	0		0					7.34	65.1	27.7	111	262	4.03	19	18	55.2	3.58	118.15	118.15
22AA0988	65	1	Neurosurgery ICU	37.9	2022-02-21	1. Basal ganglia hemorrhage ruptures into the ventricles 2. Cerebral hernia 3. Grade 3 hypertension 4. Electrolyte imbalance 5. Convolutional pneumonia	Yes	2022-02-21	Yes	6d	Pipracil	36.7	236/105	90	18	61		Loss of consciousness	0	0	1	0	0	1	0	0	1	0	1	0	0		1	60				17.34	88.9	7.7	172	186	3.29	46	20	68	4.92	131.15	131.15
22AA0996	58	1	Neurosurgery ICU	36	2022-02-20	1. Hemorrhage in basal ganglia 2. Grade 3 hypertension 3. Liver cirrhosis 4. diabetes 5. Thrombocytopenia	Yes	2022-02-20	No			36.5	166/98	93	24	96		Loss of consciousness	1	0	0	0	0	0	1	0	1	0	0	0	0	Thrombocytopenia	0					3.68	81.6	11.7	136	60	3.47	49	52	36.8	2.26	112.41	112.41
22AA1004	59	0	Cardiovascular Medicine Department Ward I	43.9	2022-02-22	1. Heart failure 2. Grade 3 hypertension 3. Carotid plaque formation 4. Pulmonary infection	Yes	2022-01-01	Yes	1d	Moxifloxacin	36.3	140/67	95	21	86	Chest tightness		0	0	0	0	0	1	0	1	0	0	0	0	0		0					5.88	51	40.1	152	254	4.25	25	24	61.6	6.8	77.14	77.14
22AA1007	66	1	Cardiovascular Medicine Department Ward I	31.3	2022-03-02	1. Heart failure 2. Arrhythmia 3. Anemia 4. Metabolic alkalosis 5. Gastrointestinal bleeding 6. Grade 1 hypertension 7. Gout	Yes	2012-03-01	Yes	2d	Latamoxef	36.2	115/95	93	20	69	Chest tightness		0	1	0	1	1	1	0	1	1	0	1	0	0				1	15	20	21.14	74.2	19.6	43	299	4.1	23	9	77	7.24	110.34	110.34
22AA1012	86	1	Respiratory and Critical Care Ward	39.9	2022-03-03	1. Pneumonia 2. Hepatic insufficiency 3.2 diabetes 4. Parkinson's disease	Yes	2022-03-03	Yes	9d	Moxifloxacin	36.2	136/75	95	20	96	Coughing		0	0	0	0	0	0	0	0	0	1	0	0	0		1	20				7.31	67.3	24.9	132	285	3.67	13	14	80.9	7.59	67.89	67.89
22AA1018	75	1	Neurosurgery Department	26.6	2022-02-28	1. Cerebral hemorrhage 2. Grade 3 hypertension 3. Multiple lacunar infarctions 4. Convolutional pneumonia 5. Middle cerebral artery aneurysm 6. Spider web cyst 7. Renal cyst 8. Pleural effusion	Yes	2022-02-28	Yes	5d	Cephalosporin	36.8	179	99	18	78		Limb weakness	1	0	0	0	0	0	0	1	0	0	1	0	0		0					13.79	80.7	15.5	140	267	3.6	19	11	55.5	7.55	104.47	104.47
22AA1043	62	1	Respiratory and Critical Care Medicine Department	29	2022-03-01	1. Pulmonary lesions 2. Obstructive pneumonia 3. Syphilis 4. Benign prostatic hyperplasia	No	2022-02-01	Yes	3d	Piperacillin	36.6	127/16	90	16	67	Coughing with phlegm		0	1	1	0	0	0	0	0	1	0	0	0	0		1	40				10.91	69.1	22.8	135	258	3.83	10	9	62.6	5.46	88.62	88.62
22AA1046	60	1	Respiratory and Critical Care Ward	40.7	2022-03-02	1. Bronchiectasis with infection 2. Chronic obstructive pulmonary disease	No	2012-03-01	Yes	6d	Piperacillin, Moxifloxacin	36.3	99/78	92	21	114	Coughing with phlegm		0	1	0	1	0	0	0	1	0	0	0	0	0		1	20				5.04	68.4	27	150	257	3	12	8	71.3	7.87	113.17	113.17
22AA1050	43	1	Emergency ICU	25.7	2022-03-02	1. Septic shock 2. Purulent meningitis 3. Cerebral hernia 4. Respiratory and circulatory failure 5. Post cardiopulmonary resuscitation 6. Metabolic acidosis 7. Hyperlipidemia 8. Electrolyte imbalance 9. Anemia	Yes	2022-03-01	Yes	14d	Pipracil 4.5g	38.2	170/90	96	28	136		Loss of consciousness	0	0	0	0	0	0		0	1	0	0	0	0	Hepatitis B	1	20				7.33	90.4	8.3	74	19	3.03	576	44	80	4.62	154	154
22AA1069	50	1	Cardiovascular Medicine Department Ward I	26.1	2022/0216	1. Acute myocardial infarction 2. Lung abscess with pneumonia 3.2 Type diabetes 4. Hypertension grade 2	Yes	2022-02-06	Yes	7d	Levofloxacin	36.4	140/87	95	23	112	Coughing with phlegm		1	0	0	0	1	1	1	1	0	1	1	0	0		1	20				9.54	80.4	13.5	114	384	3.83	62	22	70	11.43	136	136
22AA1083	50	1	ICU	12.9	2022-03-06	1. Hemorrhagic shock 2. Left femoral shaft comminuted fracture 3. Left clavicle fracture 4. Right upper limb damage 5. Anemia present	Yes	2022-03-06	Yes	1d	Cephalosporin, Moxifloxacin	36.3	100/54	86	30	100		Trauma	0	0	0	0	0	0	0	1	1	0	0	0	0		1	20				4.77	57.7	12.8	73	127	3.02	80	26	64	5.82	183.31	183.31
22AA1086	71	1	Respiratory and Critical Care Medicine Department	45.1	2022-03-04	1. Chronic obstructive pulmonary disease 2. Chronic ischemic cerebrovascular disease	No	2013-04-01	Yes	2d	Piperacillin	36.2	139/80	93	23	89	Coughing with phlegm		0	0	1	0	0	0	0	0	1	0	0	0	0				1	10	20	5.98	71.5	18.5	171	303	4.32	29	17	87.5	10.09	81.51	81.51
22AA1105	82	1	General Medicine Department	41.1	2022-02-28	1. Pulmonary infection 2. Gastritis 3. Atrial premature contractions	Yes	2022-01-28	Yes	5d	Moxifloxacin	36.1	99/55	92	21	105		Anorexia	0	0	0	0	0	0	0	1	0	1	0	0	0		0					12.94	74.7	16.7	161	271	4.9	19	8	52.1	4.75	80.62	80.62
22AA1107	72	1	Gastrointestinal Surgery Department	43.3	2022-02-21	1. Rectal malignant tumor 2. Lacunar cerebral infarction 3. Left anterior branch block 4. Left lower lobe pulmonary bulla 5. Postoperative intestinal anastomotic leakage	Yes	2022-01-21	No			36.6	134/89	93	20	64		Blood in stool	0	1	0	0	0	0	0	0	1	0	0	0	0	Cerebral infarction	0					5.87	59.9	28.8	149	211	4.33	18	17	63.3	6.85	88.46	88.46
22AA1110	70	0	Rehabilitation Medicine Department	36.1	2022-03-05	1. Recovery period of cerebral infarction 2. Coronary atherosclerotic heart disease 3. Hypertension 3 and 4.2 type diabetes 5. Arrhythmia 6. Pneumonia 7. Chronic heart failure 8. Old myocardial infarction 9. Anemia	Yes	2021/11/	Yes	12d	Piperacillin	36	112/53	93	19	65		Limb movement dysfunction	0	0	0	0	1	1	1	0	0	0	0	0	0		0					6.1	70.7	22.6	82	294	4.97	12	8	91.7	10.95	47.98	47.98
22AA1118	81	1	Respiratory and Critical Care Medicine Department	38.6	2022-02-08	1. Primary bronchogenic carcinoma 2. Obstructive pneumonia	Yes	1905-06-30	Yes	5d	Levofloxacin	36.6	127/95	95	21	82		Tumor	0	0	1	0	0	0	0	1	0	1	0	1	0				1	20	13	5.71	70.5	21.2	148	182	3.57	13	8	47.4	4.05	110.17	110.17
22AA1119	56	1	General Medicine Department	45.9	2022-03-01	1. Ischemic cerebrovascular disease 2. Gout 3. Sleep disorders 4. Prostate hyperplasia 5. Carotid atherosclerosis 6. Pulmonary infection 7. Atrophic gastritis with erosion	Yes	2022-02-10	Yes	1d	Cephalosporin, Piperacillin	36.2	130/97	90	20	86		Dizziness	1	0	0	0	0	0	0	1	0	0	0	0	0							7.95	69.1	19.6	150	196	3.33	27	33	79.4	5.83	89.05	89.05
22AA1121	86	1	Cardiovascular Medicine Department Ward II	40.7	2022-03-04	1. Heart failure 2. Grade IV heart failure 3. Unstable angina 4. Coronary atherosclerotic heart disease 5. Grade II hypertension 6. Parkinson's syndrome 7.2 diabetes 8. Bilateral carotid plaque formation	Yes	2007-02-01	No			36.1	99/63	93	16	63	Chest tightness and shortness of breath		0	0	0	0	1	1	1	0	0	1	0	0	0				1	50	10	7.12	61.6	32.3	153	172	4.08	37	16	78	8.08	89.36	89.36
22AA1122	78	1	Cardiovascular Medicine Department Ward I	36.6	2022-02-24	1. Unstable angina 2. Coronary atherosclerotic heart disease 3. Lung infection 4. Pulmonary occupying lesion 5. Emphysema 6. Pulmonary bullae	Yes	2020-01-01	Yes	3d	Latamoxef	36.3	150/88	89	20	93	Chest tightness	Dizziness	0	0	0	0	1	0	1	1	0	0	0	0	0		0					5.53	65.4	22.6	150	250	4.32	15	8	62.7	7	84.92	84.92
22AA1154	59	1	Neurosurgery ICU	46.8	2022-03-10	1. Cerebral hemorrhage in the basal ganglia region 2. Convolutional pneumonia 3. High risk of grade 3 hypertension	Yes	2022-03-01	Yes	2d	Pipracil	36.5	190/110	80	23	89	Dizziness/headache/loss of consciousness		0	0	0	0	0	0	0	0	1	1	0	0	0	0	0					8.35	89.8	7.2	145	212	3.61	39	26	46	2.85	116.69	116.69
22AA1179	66	1	Emergency Department	41.5	2022-03-08	1. Chronic obstructive pulmonary disease 2. Pneumonia 3. Respiratory failure 4. Cerebral infarction 5. Old myocardial infarction of coronary atherosclerotic heart disease 6. Hypertension grade 3 very high risk 7.2 Type diabetes 8. Bilateral lower limb artery stenosis	Yes	2022-03-01	Yes	10d	Cephalosporin, Piperacillin	36.5	110/74	66	18	90	Breathlessness		1	0	0	0	0	1	1	1	0	0	0	0	0	Cerebral infarction	1	20				5.24	66.4	24	142	166	4.05	11	11	57.9	3.51	101.06	101.06
22AA1181	66	1	Dermatology Department	28.1	2022-03-05	1. ANCA related vasculitis may occur. 2. tonsillitis. 3. upper respiratory tract infection. 4. interstitial pneumonia. 5. emphysema. 6. pulmonary bullae. 7. cholecystitis. 8. benign prostatic hyperplasia	Yes	2022-03-02	Yes	7d	Moxifloxacin	38.2	125/85	84	22	84	Lower limb petechiae and joint pain		0	1	0	0	0	0	0	0	0	0	0	0	0		1	20				15.68	74.9	19.7	133	199	4.65	16	17	56	5.9	110	100
22AA1205	53	1	Respiratory and Critical Care Ward	26.6	2022-03-11	1. Severe pneumonia 2. Liver abscess 3.2 Type diabetes 4. diabetes ketosis 5. Electrolyte disorder 6. Hypoalbuminemia	Yes	2022-03-01	Yes	9d	Cephalosporin, Piperacillin	38	136/82	90	26	116		Fever	0	0	0	0	0	0	1	1	1	1	0	0	0		1	3				10.99	81	8.6	150	80	3.54	34	24	77	9.42	114.09	114.09
22AA1231	65	0	Department of Respiratory and Critical Care Medicine	34.6	2022-03-14	1. Primary bronchogenic carcinoma 2. Renal insufficiency 3. Urinary tract infection 4. Metabolic acidosis 5. Electrolyte disorder 6. Pelvic abscess 7.2 Type diabetes 8. Hypertension	Yes	2020-01-01	Yes	7d	Moxifloxacin	36.2	107/60	96	20	95		Intermittent abdominal pain	0	0	0	1	0	1	0	0	0	0	0	0	0		0					7.83	84.7	8.2	114	182	3.45	20	5	159.2	6.36	53.69	53.69
22AA1243	82	0	Department of General Medicine	37.4	2022-03-14	1. Pulmonary infection 2. Heart failure 3. Atrial fibrillation 4. Pleural effusion 5. Grade 2 hypertension 6. Hyperhomocysteinemia	Yes	2020-01-01	Yes	5d	Latamoxef	36	105/79	96	18	77	Chest tightness and shortness of breath		0	1	1	0	1	0	1	1	1	0	0	0	0		0					3.93	61	29.8	158	177	4.13	30	11	63	4.87	63.13	63.13
22AA1245	69	1	Neurosurgical ICU	22.7	2022-03-06	1. Traumatic subarachnoid hemorrhage 2. Brain contusion 3. Diffuse axonal injury 4. Scalp laceration 5. Multiple rib fractures 6. Bronchiectasis with infection 7. Skin contusion 8. Subdural fluid accumulation 9. Pulmonary infection	Yes	2022-03-06	Yes	6d	Pipracil	36.6	135/75	93	22	90		Loss of consciousness	1	0	0	0	0	0	0	0	0	0	0	0	0		0					10.5	93.5	3	132	118	4.33	36	17	62	5.48	144.58	144.58
22AA1250	84	1	ICU	41.6	2022-03-16	1. Large area cerebral infarction 2. Cerebral hernia 3. Symptomatic epilepsy 4. Left internal carotid artery occlusion 5. Atrial fibrillation 6. Accumulated pneumonia 7. Bilateral pleural effusion 8. Grade 3 hypertension 9. Brain atrophy	Yes	2022-03-16	Yes	2d	Moxifloxacin	36.6	153/82	92	17	80		Vomiting	0	0	0	0	0	1	1	0	0	1	0	0	0	Atrial fibrillation	0					8.81	93	4.9	134	222	5.48	28	24	64.6	8.89	100	79
22AA1251	72	1	Department of Urology 2	43.7	2022-03-15	1. Large area cerebral infarction 2. Cerebral hernia 3. Symptomatic epilepsy 4. Left internal carotid artery occlusion 5. Atrial fibrillation 6. Accumulated pneumonia 7. Bilateral pleural effusion 8. Grade 3 hypertension 9. Brain atrophy	No	2022-01-15	No			36.2	175/89	96	22	81		Gross hematuria	0	1	1	0	1	0	0	1	1	0	0	0	0		0					8.37	96	40.6	157	194	4.17	15	12	76.5	8.1	74.51	74.51
22AA1258	57	0	Department of Neurology 1	43.2	2022-03-15	1. Cerebral infarction 2. Chronic appendicitis 3. Grade 3 hypertension	Yes	2019-01-01	Yes	6d	Levofloxacin	36	147/96	93	18	78		Limb numbness	0	0	0	0	0	0	1	0	0	0	0	0	0							6.92	55.6	37	158	214	4.08	32	37	62.1	6.81	95.1	95.1
22AA1260	74	0	Neurosurgical ICU	40.8	2022-03-14	1. Head hemorrhage of caudate nucleus 2. Secondary intraventricular hemorrhage 3. Hydrocephalus 4. Pulmonary infection	Yes	2022-03-14	Yes	7d	Piperacillin	36.6	117/78	96	22	75		Loss of consciousness	1	1	0	0	0	0	0	0	0	1	0	0	0		0					12.59	87.1	9.1	142	335	4.13	14	7	58.1	5.62	86.99	86.99
22AA1263	70	1	Department of Neurology 2	42.5	2022-03-15	1. Cerebral infarction 2. Grade 3 hypertension 3. Hyperhomocysteinemia 4. Common carotid artery disease	Yes	2022-03-15	No			36.5	150/80	93	20	78		Limb weakness	0	0	0	1	1	0	1	1	1	0		0	0		1	3				3.61	56	32.7	144	173	3.72	19	13	76.3	6.97	88.35	88.35
22AA1266	20	0	Department of Pediatrics	41.4	2022-03-14	1. Klebsiella pneumoniae pneumonia	No	2022-03-14	Yes	15d	Cephalosporin, Piperacillin	38			26	100	Coughing	Fever	1	0	0	0	0	0	0	0	0	0	0	0	0							6.91	18.9	75.8	133	136	4.29	52	17	24	3.02	121.7	121.7
22AA1278	48	1	Neurological ICU	43.6	2022-03-12	1. Cerebral infarction caused by cerebral thrombosis 2. Cerebral hernia 3. Vertebral artery stenosis 4. Middle cerebral artery occlusion 5. Pulmonary infection	Yes	2022-03-12	No			36.3	160/95	96	20	65		Limb weakness	0	0	0	0	0	1	1	1	0	1	0	0	0		1	40				10.65	95.5	3.6	152	222	3.98	28	26	72.3	5.37	104.68	104.68
22AA1281	80	1	Department of Thoracic and Cardiovascular Surgery	40.2	2022-03-08	1. Gastric signet ring cell carcinoma 2. Pneumonia 3. Type II respiratory failure 4. Hypoproteinemia 5. Formation of bilateral carotid plaques 6. Nodule in the middle lobe of the right lung 7. Pericoronary artery sclerosis heart disease	Yes	2022-01-01	No			36.6	151/73	95	22	78		Difficulty eating	0	0	0	0	0	0	1	0	0	0	0	0	0		1	40				8.75	62.3	30.6	166	353	4.22	15	8	70	7.28	68.34	68.34
[truncated: 31 more columns]

## Sheet: CRKP
								History of antibiotic use prior to admission		Signs								Underlying diseases																	Life history						Pulmonary function (first upon admission)							The test results are based on the first one after admission.
Number	Enrollment time	Gender	Age	Department	Admission time	Admission diagnosis	disease onset time	Application Time	Kind	Body temperature	Blood pressure	SPO2	Breathing rate (times/minute)	Heart rate	BMI	Respiratory symptoms	Other symptoms	COPD	Bronchiectasis	Bronchial asthma	Interstitial lung disease	TB	Coronary Heart Disease	High blood pressure	High blood pressure	Diabetes	High cholesterol	Hyperthyroidism	Hypothyroidism	Cancer	Cancer	Autoimmune diseases	other		Currently smoking	Smoking history	Support per day	smoking history	Support per day	smoking cessation time(year)	FVC	FVC%	FEV1	FEV1%	1-second rate	DLCOSB	DLCOSB%	White blood cells	Neutrophils
21AA0009	2021-02-21	1	59	Urology	2021-02-21	1. Bilateral ureteral stones 2. Hypertension, stage 3	2021-02-18			36.5	130/80	97	16	80		None		0	0	0	0	0	0	Stage 3 hypertension	1	0	0	0	0	0	0	0	Gout		31	1	20											7.13	69.2
21AA0010	2021-02-05	1	92	ICU	2021-02-05	1. Pulmonary infection 2. Type I respiratory failure 3. Pleural effusion 4. Difficulty in extubation after tracheotomy 5. Hypoproteinemia 6. Moderate anemia 7. Senile pruritus 8. Personal history of rectal malignancy 9. Presence of a cardiac pacemaker 10. Status of bladder stoma 11. Sleep disorder史 9.具有心脏起搏器 10膀胱造口状态 11.睡眠障碍	2018-02-01			36.5	100/68	75	16	75		Cough, phlegm, shortness of breath		0	0	1	0	0	1	0	0	0	0	0	0	Rectal cancer	1	0	Skin disease			0												8.11	66
21AA0026	2021-02-02	1	59	Hematology	2021-02-02	1. Chronic myelomonocytic leukemia 2. Pneumonia	2021-01-18			37.2	119/71	92	20	100		Chest tightness, cough, phlegm		0	0	0	0	0	0	0	0	0	0	0	0	0	0	0				0												2.27	57.7
21AA0029	2021-02-11	1	51	ICU	2021-02-11	1. Post-cardiopulmonary resuscitation 2. Cervical spinal cord injury 3. Hypoxic-ischemic encephalopathy 4. Pneumonia 5. Hypokalemia 6. Hepatic insufficiency 7. Thrombocytopenia 8. Hypoproteinemia 9. Gastrointestinal bleeding	2021-02-11			36.7	151/71	80	16	100				0	0	0	0	0	0	0	0	0	0	0	0	0	0	0			20	1	3											16.1	91.3
21AA0131	2021-02-22	1	46	Neurosurgery	2021-02-22	1. Severe open head injury 2. Aspiration pneumonia	2021-02-02			36.5	135/80	89	18	69		Fever, cough, and phlegm		0	0	0	1	0	0	0	0	0	0	0	0	0	0	0			20	1	20											5.84	59.6
21AA0160	2021-01-28	1	94	Neurology	2021-01-28	1.Symptomatic epilepsy 2.Old cerebral infarction 3.Hypertension grade 3 4.Inflammation of both lungs 5.Myocardial ischemia	2021-01-28			36.3	129/75	95	20	100		Fever, cough, and phlegm		0	0	0	0	0	0	Stage 3 hypertension	1	0	0	0	0	0	0	0			30	1	5											9.52	76.2
21AA0218	2021-03-20	0	75	ICU	2021-03-20	1. Pulmonary infection 2. Type II respiratory failure 3. Bilateral pleural effusion 4. Chronic obstructive pulmonary disease 5. Cardiopulmonary disease	2021-03-20			36.5	115/65	80	20	75		Chest tightness and shortness of breath		1	0	0	0	0	0	0	0	0	0	0	0	0	0	0			30	1	10											10.38	87.8
21AA0388	2021-01-20	0	87	ICU	2021-01-20	1. Epilepsy 2. Pneumonia 3. Type II respiratory failure 4. Septic shock	2018-11-01			36.5	110/68	78	18	78		None		0	0	0	0	0	0	0	0	0	0	0	0	0	0	0	Old cerebral hemorrhage Arrhythmia			0												11.4	78.5
21AA0398	2021-03-27	1	65	ICU	2021-03-27	1. Severe closed head injury 2. Renal insufficiency 3. Aspiration pneumonia 4. Lower extremity venous thrombosis formation	2021-03-27			36.6	162/80	88	18	114		Phlegm		0	0	0	0	0	0	0	0	0	0	0	0	Renal cyst	0	0				0												10.89	89.1
21AA0520	2021-05-07	1	50	Neurology	2021-05-07	1. Posterior circulation ischemia 2. Subarachnoid hemorrhage recovery period 3. Pulmonary infection	2021-05-04			36.3	126/82	94	18	72				0	0	0	0	0	0	0	0	0	0	0	0	0	0	0				0												6.58	67.6
21AA0600	2021-04-24	1	51	ICU	2021-04-24	1. Cerebral infarction 2. Metabolic acidosis 3. Pulmonary infection 4. Respiratory failure	2021-04-22			36.5	108/84	95	24	81		Cough and phlegm	Fever	0	0	0	0	0	1	0	0	0	0	0	0	0	0	0				0												10.01	95.2
21AA0662	2021-05-16	0	56	ICU	2021-05-16	1.Infectious shock 2.dependent respiration 3. Brain tumor 4. Lung infection 5. Urinary tract infection 6. Type 2 diabetes	2021-03-16	unknown	Meropenem1gVancomycin1000mg	39.3	126/73	70	33	146		Cough and phlegm	Fever	0	0	0	0	0	0	0	0	1	0	0	0	0	0	0				0												7.83	90.5
21AA0714	2021-05-19	0	79	ICU	2021-05-19	1. Anterior communicating artery aneurysm 2. Right temporal lobe, basal ganglia hemorrhage 3. Secondary ventricular hemorrhage 4. Multiple organ failure	2021-05-18			36.5	145/80	75	18	79				0	0	0	0	0	0	Stage 2 hypertension	1	0	0	0	0	0	0	0	Renal insufficiency Pericardial effusion			0												10.35	88.4
21AA0786	2021-05-26	0	73	ICU	2021-05-26	1. After cardiopulmonary resuscitation 2. Shock 3. Pneumonia 4. Pleural effusion	2021-05-13		Vancomycin1g Meropenem1g	36.2	66/48	70	34	84		Phlegm	Fever	0	0	0	0	0	0	Stage 2 hypertension	1	0	0	0	0	0	0	0	Pulmonary embolism Heart valve disease			0												26.62	88.8
21AA0828	2021-05-12	1	64	ICU	2021-05-12	1. Infectious shock 2. Heart failure 3. Lung infection 4. Respiratory failure 5. Chronic kidney disease stage 5	2016-05-01			36.5	125/62	80	20	87		Chest tightness		0	0	0	0	0	1	Stage 3 hypertension	1	1	0	0	0	0	0	0	Old cerebral infarction Renal insufficiency			0		50	40	7								10.97	91.5
21AA0842	2021-04-26	1	77	ICU	2021-04-26	1. After cerebral hemorrhage 2. Respiratory failure 3. After tracheotomy 4. Pneumonia 5. Lower extremity venous thrombosis	2020-12-01		Vancomycin Imipenem Meropenem 奥硝唑	37.5	145/87	75	20	87			Fever projectile vomiting	0	0	0	0	0	0	Stage 3 hypertension	1	1	0	0	0	Lung malignant tumor	1	0				0		30	20	16								12.57	87.1
21AA0863	2021-05-21	1	57	ICU	2021-05-21	1. Infectious shock 2. Gastroenteritis 3. Intracranial infection 4. Coagulation dysfunction 5. High lactate acidosis	2021-05-20	unknown	Cefoperazone Sodium and Sulbactam Sodium Metronidazole	41.5	115//92	80	35	106			Fever hematochezia	0	0	0	1	0	0	0	0	0	0	0	0	0	0	0	External hemorrhoids		30	1	10											14.45	93.1
21AA0940	2021-06-02	1	56	ICU	2021-06-02	1. Hemorrhagic shock 2. Infectious shock 3. Chronic kidney disease stage 5 6. Coagulation dysfunction	2010-06-01			36.5	133/67	90	21	99			Hematemesis hematochezia	0	0	0	0	0	0	Stage 3 hypertension	1	0	0	0	0	0	0	0				0												4.77	80.2
21AA0999	2021-06-04	1	51	ICU	2021-06-04	1. Respiratory failure 2. Lung infection 3. Electrolyte disorder 4. Catheter-related urinary tract infection 5. Pleural effusion	2021-05-01			36.5	90/54	76	22	63			Fever	0	0	0	0	0	0	0	0	0	0	0	0	0	0	0			10	1	6											5.38	78.6
21AA1024	2021-05-24	1	83	Geriatrics	2021-05-24	1. Shock 2. Severe pneumonia 3. Type I respiratory failure 4. Hepatorenal dysfunction 6. Cerebral infarction	2021-05-10			36.1	119/82	90	20	80			Dizziness palpitations	0	0	0	0	0	0	Stage 3 hypertension	1	1	0	0	0	Old myocardial infarction Old cerebral infarction	0				50	1	30											9.25	78
21AA1042	2021-05-26	1	50	Geriatrics	2021-05-26	1. Shock 2. Metabolic acidosis 3. Gastrointestinal bleeding 4. Anemia 5. Coagulation dysfunction 6. Lung infection 7. Liver dysfunction	2021-05-25			38	108/63	90	22	128		Chest tightness	Loss of consciousness	0	0	0	0	0	0	0	0	0	0	0	0	0	0	0			20	1	20											11.7	97.1
21AA1100	2021-06-13	1	87	Geriatrics	2021-06-13	1. Lung infection 2. Chronic obstructive pulmonary disease 3. Chronic pulmonary heart disease 4. Type II respiratory failure 5. Cardiac failure	2001-06-01	unknown	Ceftazidime	36.8	140/76	96	21	84		Cough, phlegm, chest tightness, and shortness of breath		1	0	0	0	0	1	Stage 3 hypertension	1	0	0	0	0	0	0	0			50	1	10											3.63	85.6
21AA1110	2021-06-30	0	75	Geriatrics	2021-06-30	1. Lung infection 2. Urinary tract infection 3. Hyponatremia 4. Cerebral infarction	2015-06-01			36.7	140/70	93	23	72		Cough and phlegm	Choking on water urinary incontinence	0	0	0	0	0	1	Stage 2 hypertension	1	0	0	0	0	0	0	0	Urge urinary incontinence			0												5.58	77.1
21AA1115	2021-06-09	0	54	Infectious Diseases	2021-06-09	1. Drug-induced hepatitis 2. Lung infection 3. Hypoxemia 4. Hypoproteinemia 5. Urinary tract infection 6. Fatty liver	2021-05-31			36	139/67	95	15	77			Abdominal distension, skin itching	0	0	0	0	0	0	0	0	0	0	0	0	0	0	0				0												3.49	60.7
21AA1117	2021-05-27	1	60	Neurosurgery	2021-05-27	1. Large area cerebral infarction 2. Pleural effusion 3. Lung infection 4. Bilateral lower extremity venous intermuscular thrombosis	2021-05-26			36.5	149/93	94	22	65			Right limb activity disorder	0	0	0	0	0	1	0	0	1	0	0	0	0	0	0	Cerebral infarction		40	1	20											11.65	87.5
21AA1334	2021-06-07	0	82	ICU	2021-06-07	1. Acute kidney failure 2. Tongue malignant tumor 3. Lung infection 4. Type I respiratory failure 5. Heart failure 6. Cardiogenic shock 7. Sepsis 9 Acute pancreatitis 10. Liver dysfunction	2021-05-01	unknown	Levofloxacin	36.3	139/70	89	29	103			Fever fatigue oliguria	0	0	0	0	0	0	Stage 1 hypertension	1	0	0	0	0	0	0	0	Cerebral infarction Hysterectomy Right tongue cancer			0												17.85	19.1
21AA1746	2021-07-30	1	33	ICU	2021-07-30	1. Acute pancreatitis 2. Acute peritonitis 3. Infectious shock	2021-07-27			36	110/60	92	20	122			Abdominal pain	0	0	0	0	0	0	0	0	0	0	0	0	0	0	0			15	1	5											8.34	68.9
21AA1795	2021-08-04	0	67	ICU	2021-08-04	1. Chronic kidney disease stage 5 2. Hyperkalemia 3. Lung infection 4. Urinary tract infection 5. Heart failure 6. Type 2 diabetes	2018-08-01			36.5	146/63	90	12	38		Chest tightness and shortness of breath	Edema nausea vomiting	0	0	0	0	0	1	Stage 3 hypertension	1	1	0	0	0	0	0	0	Thrombocytopenia			0												10.77	88
21AA1819	2021-08-06	0	53	ICU	2021-08-06	1. Hemorrhagic shock 2. Stomach ulcer with bleeding 3. Esophageal ulcer 4. Guillain-Barre syndrome	2021-07-01			36.3	112/87	92	18	103		Difficulty breathing	Consciousness disorder	0	0	0	0	0	0	0	0	0	0	0	0	0	0	0	Schizophrenia			0												8.54	65.5
21AA1830	2021-02-18	1	87	ICU	2021-02-18	1. Respiratory failure 2. Heart dysfunction 3. Chronic obstructive pulmonary disease lung infection 4. Hypertension grade 3	2011-02-01			35.9	152/61	75	25	96		Chest tightness, shortness of breath, cough, and phlegm		0	0	0	0	0	0	Stage 3 hypertension	1	0	0	0	0	0	0	0	Arrhythmia Atrial fibrillation			0												14.42	80.3
21AA1978	2021-08-04	1	64	Urology	2021-08-04	1. Left kidney contusion 2. Abdominal and pelvic cavity bleeding 3. Bilateral multiple rib fractures 4. Traumatic wet lung 5. Hemorrhagic shock 6. Septic shock 7. Acute hemorrhagic anemia 8. Acute kidney failure 9. Hyperbilirubinemia 10. Traumatic pancreatitis	2021-08-04			36	91/64	85	19	91			Low back pain	0	0	0	0	0	0	0	0	0	0	0	0	0	0	0				0												9.15	83.6
21AA1997	2020-06-15	1	75	ICU	2020-06-15	1. Lung infection 2. Type I respiratory failure 3. Left large pleural effusion 4. Sequelae of cerebral hemorrhage 5. Difficulties in extubation after tracheotomy 6. Lower extremity venous thrombosis 7. Arrhythmia 8. Atrial fibrillation 9. Lung malignancy	2021-01-01			39.1	150/75	89	25	125			Fever	0	0	0	0	0	1	Stage 3 hypertension	1	0	0	0	0	0	0	0				0		30	15	16								26.89	95.4
21AA2204	2020-04-20	0	57	ICU	2020-04-20	1. Respiratory failure 2. Lung infection 3. Infectious shock 4. Anemia 5. Leukopenia 6. Thrombocytopenia 7. Coagulation dysfunction	2021-04-20			36	61/41	90	21	58		Chest tightness and shortness of breath	Loss of consciousness	0	0	0	0	0	0	Stage 3 hypertension	1	0	0	0	0	0	0	0				0												0.88	8
21AA2205	2020-04-20	1	56	ICU	2020-04-20	1. Infectious shock 2. Fungal urinary tract infection 3. Respiratory failure 4. Lung infection 5. Cerebral infarction 6. Electrolyte disorder 7. Anemia 8. Hypoproteinemia 9. Thrombocytopenia 10. Coagulation dysfunction	2021-04-15			38.4	118/74	76	28	150			Fever choking on water	0	0	0	0	0	1	Stage 3 hypertension	1	0	0	0	0	0	0	0	Old cerebral hemorrhage			0												17	87.5
21AA2206	2020-03-25	1	60	ICU	2020-03-25	1. Epilepsy 2. Cerebral infarction 3. Lung infection 4. Intracranial aneurysm 5. Coronary atherosclerotic heart disease 6. Myocardial infarction 7. Coronary stent post-surgery	2021-03-25			36.5	103/71	90	25	100			Convulsions	0	0	0	0	0	0	0	0	0	0	0	0	0	0	0	Old myocardial infarction Coronary stent implantation			0		30	20	9								10.99	80.2
21AA2207	2020-06-19	0	80	ICU	2020-06-19	1. Brainstem infarction 2. Respiratory failure 3. Lung infection 4. Renal insufficiency 5. Type 2 diabetes 6. Essential hypertension grade 3	2020-06-14			36.4	164/87	85	25	100			Activity disorder swallowing difficulty	0	0	0	0	0	1	Stage 3 hypertension	1	0	0	0	0	0	0	0				0
21AA2208	2020-04-14	1	53	Cardiothoracic Surgery	2020-04-14	1. Left upper lobe cavity 2. Left clavicular lymph node swelling 3. Emphysema 4. Coronary atherosclerosis 5	2020-01-01			36.9	112/62	90	17	61		Cough, phlegm, and hemoptysis		0	0	0	0	0	0	0	0	0	0	0	0	0	0	0				0		30	20
21AA2211	2020-06-06	1	79	ICU	2020-06-06	1. Septic shock 2. Type II respiratory failure 3. Microaerophilic narrow food single cell 4. Urinary tract infection 5. Pseudomonas infection 6. Incomplete intestinal obstruction	2020-04-01			39.2	160/90	86	24	114		Chest tightness	Fever abdominal distension	0	0	0	0	0	0	0	0	0	0	0	0	0	0	0				0		60	40	4								1.24	92.8
21AA2212	2020-09-14	1	58	ICU	2020-09-14	1. Infectious shock 2. Lung infection 3. Liver dysfunction 4. Hypoproteinemia 5. Sequelae of cerebral hemorrhage	2020-09-10			36	93/66	70	24	94			Fever	0	0	0	0	0	0	Stage 3 hypertension	1	0	0	0	0	0	0	0	Renal cyst excision			0												11.14	89.5
21AA2213	2020-06-18	1	54	ICU	2020-06-18	1. Traumatic cerebral hemorrhage 2. Craniectomy hematoma evacuation 3. Multiple cerebral contusions 4. Lung infection 5. Hypertension grade 2	2020-06-18			37	195/95	85	23	118				0	0	0	0	0	0	Stage 2 hypertension	1	0	0	0	0	0	0	0				0												9.77	88.3
21AA2214	2020-05-09	1	57	Rehabilitation Medicine	2020-05-09	1. Cervical spinal cord injury 2. Spinal surgery 3. Deposition pneumonia 4. Emphysema 5. Cervical spondylosis 6. Urinary tract infection 7. Hyponatremia	2020-04-10			36.5	104/70	90	21	63				0	0	0	0	0	0	0	0	0	0	0	0	0	0	0				0
21AA2215	2021-11-10	1	83	Geriatrics	2021-11-10	1. Chronic gastritis 2. Coronary atherosclerotic heart disease 3. Type 2 diabetes 4. Prostate cancer post-surgery 5. Emphysema 6. Lacunar cerebral infarction 7. Lung nodule 8. Pulmonary interstitial fibrosis with inflammation	2021-10-27			36.2	89/58	90	19	57			Nausea	1	0	0	0	0	1	0	0	1	0	0	0	0	0	0	Prostate cancer		60	1	4											8.44	21.4
21AA2216	2020-04-29	0	64	Department of Respiratory and Critical Care Medicine	2020-04-29	1. Severe pneumonia 2. Type I respiratory failure 3. Diabetic ketoacidosis 4. Hypoproteinemia 5. Hypokalemia	2020-04-20			38.2	163/74	92	21	108			Fever fatigue oliguria	0	0	0	0	0	0	0	0	0	0	0	0	0	0	0				0
21AA2217	2020-06-05	1	68	ICU	2020-06-05	1. After cardiopulmonary resuscitation 2. Ischemic hypoxic encephalopathy 3. Lung infection 4. Chronic obstructive pulmonary disease 5. Chronic pulmonary heart disease 6. Right pneumothorax 7. Type II respiratory failure	2020-06-05			36.8	137/95	100	16	98		Chest tightness		1	0	0	0	0	0	0	0	0	0	0	0	0	0	0				0		10	20	10								8.12	94
21AA2218	2020-07-07	1	74	ICU	2020-07-07	1. Lung infection 2. Thrombocytopenia 3. Multiple serous cavity effusion 4. Renal insufficiency 5. Liver dysfunction 6. Hypoproteinemia	2020-06-30			37.9	127/79	95	22	87			Fever	0	0	0	0	0	0	Stage 3 hypertension	1	0	0	0	0	0	0	0	Arrhythmia Cerebral atherosclerosis with multiple stenosis Varicose veins of the lower extremities			0
21AA2219	2020-03-23	1	75	ICU	2020-03-23	1. Cerebral hemorrhage 2. Lung infection 3. Respiratory failure 4. Liver cirrhosis decompensation 5. Liver dysfunction 6. Hypoproteinemia 7. Hypertension grade 3	2020-03-14			37.6	191/110	75	25	82		Difficulty with limb movement		0	0	0	0	0	0	Stage 3 hypertension	1	0	0	0	0	0	0	0				0												7.61	82.1
21AA2220	2020-03-29	1	60	ICU	2020-03-29	1. Cerebral infarction 2. Thrombotic hemiplegia 3. Hypertension grade 3 4. Type 2 diabetes 5. Intracerebral hemorrhage 6. Bilateral deposition pneumonia	2020-03-29			36.2	186/94	93	20	66			Loss of consciousness	0	0	0	0	0	1	Stage 3 hypertension	1	0	0	0	0	0	0	0			30	1	10
21AA2221	2020-06-23	1	76	ICU	2020-06-23	1. Coma 2. Multiple cerebral infarction 3. Middle cerebral artery occlusion and stenosis 4. Lung infection 5. Intestinal obstruction 6. Electrolyte disorder 7. Hypernatremia	2020-06-23			37.7	133/91	95	28	129			Fever loss of consciousness	0	0	0	0	0	0	Stage 2 hypertension	1	0	0	0	0	0	0	0	Old cerebral infarction			0		30	20	10								10.9	91.9
21AA2222	2020-06-17	1	59	ICU	2020-06-17	1. Severe pneumonia 2. Respiratory failure 3. Brainstem hemorrhage 4. Essential hypertension grade 3 4. Chronic obstructive pulmonary disease 5. Hypoproteinemia	2020-05-25			37	125/75	95	16	86		Phlegm	Loss of consciousness	1	0	0	0	0	0	Stage 2 hypertension	1	0	0	0	0	0	0	0			30	1	30											13.31	85.5
21AA2223	2022-02-04	0	65	ICU	2022-02-04	1. Lung infection 2. Respiratory failure 3. Gastrointestinal bleeding 4. Type 2 diabetes 5. Postoperative cerebral hemorrhage 6. Coronary atherosclerotic heart disease 7. Hypertension grade 3 8. Post-coronary stent implantation status 9. Hydrocephalus	2022-02-04			36.4	137/80	85	15	125		Cough and chest tightness	Loss of consciousness	0	0	0	0	0	0	Stage 3 hypertension	1	1	0	0	0	0	0	0	Old cerebral hemorrhage			0												8.49	86.7
21AA2224	2020-07-27	0	80	ICU	2020-07-27	1. Respiratory failure 2. Lung infection 3. Heart failure 4. Heart function IV 5. Type 2 diabetes 6. Hypertension grade 2	2020-07-17			36.5	134/89	86	21	114		Chest tightness	Fever vomiting	0	0	0		0	1	Stage 2 hypertension	1	0	0	0	0	0	0	0	Old cerebral infarction			0												9.47	86.4
21AA2225	2020-03-19	1	34	ICU	2020-03-19	1. Acute severe pancreatitis 2. Paralytic intestinal obstruction 3. Hyperbilirubinemia 4. Renal function abnormality 5. Lung infection 6. Pleural effusion 7. Ascites	2020-03-14			36.8	168/102	96	35	150			Nausea abdominal pain	0	0	0	0	0	0	0	0	0	0	0	0	0	0	0			10	1	15											24.73	87.8
21AA2226	2020-05-19	0	52	Endocrinology	2020-05-19	1.Type 2 diabetes mellitus 2.Pneumonia 3.Hypothyroidism 4.Thyroid nodule	2020-01-19			36.5	119/70	96	20	100			Polydipsia polyuria thirst	0	0	0	0	0	1	0	0	0	0	1	1	0	0					0
21AA2227	2020-05-25	0	84	Gastroenterology	2020-05-25	1.Gastrointestinal bleeding 2.Hemorrhagic shock 3.Anemia 4.Gastrointestinal perforation 5.Coagulation dysfunction 6.Lung infection 7.Chronic obstructive pulmonary disease	2020-05-19			36.7	86/43	95	28	112			Abdominal pain melena	1	0	0	0	0	0	0	0	1	0	0	0	0	0	0			30	1	10
21AA2244	2021-08-29	1	50	ICU	2021-08-29	1.Hypoxic encephalopathy sequelae 2.Sudden death 3.Post-cardiac arrest syndrome 4.Lung infection 5.Respiratory failure 6.Cardiac failure 7.Liver dysfunction	2021-08-29			36.5	120/77	95	20	81				0	0	0	0	0	0	0	0	0	0	0	0	0	0	0	Sleep apnea syndrome		30	1	20											7.97	88.1
21AA2414	2021-03-28	1	91	ICU	2021-03-28	1.Pneumonia 2.Urinary tract infection 3.Anemia 4.Hyponatremia	2021-03-13			36.2	118/72	90	17	88		Breathlessness		0	0	0	0		0	0	0	0	0	0	0	0	0	0	Erysipelas			0												19.62	93.3
21AA2494	2021-09-15	1	64	Neurology	2021-09-15	1.Ischemic stroke 2.Hypertension, stage 3 3.Lung infection	2021-09-15			36	194/101	93	18	78			Aphasia limb weakness	0	0	0	0	0	0	Stage 3 hypertension	1	0	0	0	0	0	0	0	Old cerebral infarction			0												10.65	90
21AA2588	2021-09-26	1	73	Nephrology	2021-09-26	1.Chronic kidney disease stage 5 2.Lung infection 3.Urinary tract infection 4.Type 2 diabetes mellitus 5.Liver dysfunction 6.Heart dysfunction	2021-09-20			36.5	170/99	95	19	72			Lower limb edema	0	0	0	0	0	1	0	0	0	0	0	0	0	0	0				0												10.08	78.5
21AA2657	2020-09-28	1	79	Cardiology Department 2	2020-09-28	1.Chronic obstructive pulmonary disease 2.Lung infection 3.Cardiac failure 4.Heart function class II 5.Bronchiectasis 6.Type 2 diabetes mellitus	2001-09-01			36.6	150/80	92	20	80		Chest tightness and shortness of breath		1	1	0	0	0	1	0	0	0	0	0		0	0	0	Coronary stent implantation		20	1	10											13.12	84.6
21AA2768	2021-09-25	0	78	ICU	2021-09-25	1.Gastrointestinal bleeding 2.Lung infection 3.Respiratory failure 4.Ischemic stroke 5.Anemia 6.Chronic kidney disease stage 5 7.Hypoproteinemia	2021-09-24			37	168/85	90	26	81			Loss of consciousness	0	0	0	0	0	1	Stage 3 hypertension	1	0	0	0	0	0	0	0				0												13.76	96.2
21AA2926	2021-10-01	1	78	Neurology	2021-10-01	1.Massive cerebral infarction 2.Thrombotic hemiplegia 3.Mixed aphasia 4.Mid-cerebral artery occlusion and stenosis 5.Left internal carotid artery stenosis 6.Lung infection 7.Emphysema	2021-10-01			37.3	133/69	92	23	76			Aphasia limb weakness	0	0	0	0	0	0	0	0	0	0	0	0	0	0	0			30	1	30											10.86	84.4
21AA2946	2021-10-09	1	74	ICU	2021-10-09	1.Severe pneumonia 2.Sepsis 3.Type I respiratory failure 4.Gastrointestinal bleeding 5.Hypoproteinemia 6.Post-brain glioma surgery 7.Saddle area lesion	2021-08-09			37	124/88	89	35	93		Chest tightness		0	0	0	0	0	0	0	0	0	0	0	0	0	0	0				0												15.27	81.6
21AA2948	2021-10-15	1	77	ICU	2021-10-15	1.Lung abscess with pneumonia 2.Left-sided empyema 3.Post-cardiac arrest syndrome 4.Respiratory failure 5.Heart failure 6.Electrolyte disorder	2021-10-01			36.3	126/96	96	29	96		Chest tightness	Fever	0	0	0	0	0	0	Stage 2 hypertension	1	0	0	0	0	0	0	0			50	1	4											13.05	79.1
21AA2972	2021-09-25	0	78	ICU	2021-09-25	1.Gastrointestinal bleeding 2.Lung infection 3.Respiratory failure 4.Ischemic stroke 5.Anemia 6.Chronic kidney disease stage 5 7.Hypoproteinemia																									0					0
21AA3004	2021-06-04	0	49	ICU	2021-06-04	1.Respiratory failure 2.Lung infection 3.Electrolyte disorder 4.Catheter-related urinary tract infection 5.Pleural effusion																									0					0
21AA3032	2021-10-21	0	66	Nephrology	2021-10-21	1.Urinary tract infection 2.Perinephric infection 3.Type 2 diabetes mellitus 4.Hypertension, stage 2 (high risk) 5.Bilateral femoral head necrosis 6.Ischemic stroke	2021-07-21			36.7	147/88	93	18	78			Nausea and vomiting	0	0	0	0	0	1	Stage 3 hypertension	1	0	0	0	0	0	0	0	Right femoral head necrosis			0												8.9	74.8
21AA3165	2021-10-10	1	77	ICU	2021-10-10	1.Coma 2.Lung infection 3.Parkinson's syndrome 4.Coronary heart disease 5.Right renal cyst 6.Pyelonephritis 7.Bilateral hydronephrosis	2021-10-06			38.2	128/70	95	20	87			Somnolent fever	0	0	0	0	0	0	0	0	0	0	0	0	0	0	0	Parkinson's syndrome			0												7.83	91.2
21AA3170	2021-09-28	0	54	Nephrology	2021-09-28	1.Chronic kidney disease stage 5 2.Renal anemia 3.Respiratory failure 4.Heart failure 5.Heart function class IV 6.Lung infection 7.Metabolic acidosis				37.5	200/120	90	13	71		Chest tightness and shortness of breath		0	0	0	0	0	0	Stage 3 hypertension	1	0	0	0	0	0	0	0	Bronchial cyst			0												15.02	94.5
22AA0045	2021-11-17	1	47	Rehabilitation Medicine	2021-11-17	1.Post-cervical spine surgery 2.Cervical trauma 3.Cervical spondylolisthesis 4.Cervical spinal cord injury 5.Cervical disc herniation 6.Type 2 diabetes mellitus 7.Urinary tract	2021-09			37.6	118/76	93	20	104			Fever activity disorder	0	0	0	0	0	0	0	0	1	0	0	0	0	0	0			30	1	20											8.12	71
22AA0196	2022-01-04	0	56	ICU	2022-01-04	1.Shock 2.Respiratory failure 3.Pneumonia 4.Heart failure 5.Post-cardiac arrest syndrome 6.Gastrointestinal bleeding 7.Hypoproteinemia 8.Coagulation dysfunction 9.Thrombocytopenia	2022-01-04			36.5	94/77	95	20	120			Asphyxia	0	0	0	0	0	0	0	0	0	0	0	0	0	0	0	Brainstem encephalitis			0												3.25	84
22AA0227	2022-01-04	0	80	ICU	2022-01-04	1. Severe pneumonia 2. Right intertrochanteric fracture of the femur 3. Hypertension stage 2 4. Elevated blood sugar 5. Personal history of mental illness	2021-11-11	unknown	Imipenem Sulperazon Linezolid	36.8	169/91	75	19	73		Cough, phlegm, and difficulty breathing		0	0	0	0	0	0	1	1	1	0	0	0	0	0	0			20	1	20											7.61	74.5
22AA0238	2021-01-20	1	87	ICU	2021-01-20	1. Epilepsy 2. Pneumonia 3. Type II respiratory failure 4. Septic shock 5. Chronic renal insufficiency 6. Urinary tract infection	2019-10-05			36.5	110/60	80	18	78		Difficulty breathing	Convulsions	0	0	0	0	0	0	0	0	0	0	0	0	0	0	0	Old cerebral hemorrhage			0												11.04	78.5
22AA0324	2022-01-12	1	70	Rehabilitation Medicine	2022-01-12	1. Pneumonia 2. Respiratory failure 3. Severe open brain injury 4. Cerebral contusion and laceration	2021-11-17			36	129/75	86	20	78			Limb activity disorder	0	0	0	0	0	0	0	0	0	0	0	0	0	0	0				0		20	20	30								9.76	68.5
22AA0727	2022-01-15	1	92	ICU	2022-01-15	1. Hematogenous infection 2. Type II respiratory failure 3. Lung infection 4. Anemia 5. Hypoproteinemia 6. Renal insufficiency 7. Pleural effusion	2021-07-01			36.4	127/79	93	22	80		Cough, phlegm	Fever	0	0	0	0	0	0	0	0	0	0	0	0	0	0	0	Erysipelas			0		10	10	20								14.13	84.8
22AA0966	2022-02-15	0	62	ICU	2022-02-15	1. Hydrocephalus 2. Intracranial infection 3. Urinary tract infection 4. Anemia 5. Colonic mass	2022-01-20			36.5	135/78	89	17	75			Loss of consciousness	1	0	0	0	0	0	0	0	0	0	0	0	0	0	0				0												5.25	71.7
22AA1153	2022-03-08	0	81	ICU	2022-03-08	1. Pneumonia 2. Acute pulmonary embolism 3. Emphysema 4. Type I respiratory failure 5. Liver insufficiency 6. Hypoproteinemia 7. Bladder rectal cancer	2022-02-08		Meropenem	36.4	122/58	95	25	94		Cough, phlegm	Hematuria	1	0	0	0	0	0	0	0	0	0	0	0	0	0	0	Rectal cancer			0												25.98	98
22AA1185	2022-02-23	1	65	ICU	2022-02-23	1. Recovery phase of cerebral infarction 2. Lung infection 3. Anemia 4. Liver insufficiency	2022-01-23			36	124/59	80	20	78		Difficulty breathing	Hiccup	0	0	0	0	0	0	0	0	0	0	0	0	0	0	0	Old cerebral infarction			0												2.87	78.9
22AA1241	2022-02-18	1	64	Neurology	2022-02-18	1. Cerebral infarction 2. Pleural effusion 3. Pericardial effusion 4. Pulmonary arterial hypertension 5. Pneumonia 6. Rheumatoid arthritis 7. Hypertension stage 3	2022-02-14			36.5	112/78	90	23	90		Cough, phlegm, breathlessness, and chest tightness		0	0	0	0	0	0	Stage 3 hypertension	1	0	0	0	0	0	0	0	Old cerebral infarction			0												5.81	72.6
22AA1259	2021-12-30	1	72	ICU	2021-12-30	1. Severe pneumonia 2. Acute renal failure 3. Coagulation dysfunction 4. Gastrointestinal bleeding 5. Hypoproteinemia 6. Anemia 7. Subdural hematoma	2021-12-30			36.5	170/90	85	23	110			Somnolent nausea and vomiting	1	0	0	0	0	1	Stage 3 hypertension	1	1	0	0	0	0	0	0	Old cerebral infarction		50	1	10											10.89	93.9
22AA1325	2022-02-25	0	73	Trauma Emergency Surgery	2022-02-25	1. Liver abscess 2. Bilateral ovarian cysts 3. Intestinal obstruction 4. Sepsis 5. Hypoproteinemia 6. Severe infection 7. Type 2 diabetes	2022-02-23			36.7	132/75	90	19	90			Abdominal distension	0	0	0	0	0	0	0	0	1	0	0	0	0	0	0				0												6.16	87
22AA1326	2022-03-11	1	53	ICU	2022-03-11	1. Severe pneumonia 2. Liver abscess 3. Type 2 diabetes 4. Diabetic ketoacidosis 5. Primary hypertension stage 3 6. Hypoproteinemia	2022-03-05		Cephalosporin	38	136/82	92	26	116		Chills	Fever	0	0	0	0	0	0	Stage 3 hypertension	1	1	0	0	0	0	0	0			30	1	5											10.99	81
22AA1424	2022-01-11	1	42	Rehabilitation Medicine	2022-01-11	1. Recovery phase of cerebral infarction 2. Lung infection 3. Hypertension stage 3 4. Type 2 diabetes	2021-12-01			36.3	119/93	95	17	77		Cough and phlegm	Activity disorder	0	0	0	0	0	0	Stage 3 hypertension	1	1	0	0	0	0	0	0			20	1	20											8.18	60.2
22AA1573	2022-02-14	1	60	ICU	2022-02-15	1. Closed cranial brain injury 2. Cerebral contusion 3. Subarachnoid hemorrhage 5. Frostbite 6. Epilepsy 7. Lung infection	2022-02-15			36.5	160/90	96	18	105			Loss of consciousness	0	0	0	0	0	0	0	0	1	0	0	0	0	0	0	Breast cancer			0												14.21	88.9
22AA1574	2022-03-08	1	86	ICU	2022-03-08	1. Bronchiectasis with infection 2. Type II respiratory failure 3. Acute renal failure 4. Chronic pulmonary heart disease 5. Heart failure 6. Cardiac function class II	2012-03-01			36.6	101/59	85	26	59		Chest tightness, shortness of breath, cough, and phlegm		0	0	0	0	0	0	Stage 3 hypertension	1	0	0	0	0	0	0	0	Anemia Gastritis			0												4.82	60.8
22AA1580	2022-03-07	1	32	Neurosurgery	2022-03-07	1. Severe closed cranial brain injury 2. Acute epidural hemorrhage 3. Traumatic subarachnoid hemorrhage 4. Pneumonia 5. Gastrointestinal bleeding	2022-03-07			36.5	135/80	95	21	80			Consciousness blur	0	0	0	0	0	0	0	0	0	0	0	0	0	0	0			15	1	10											35.25	85.6
22AA1717	2022-04-07	1	76	Emergency Department	2022-04-07	1. Lung infection 2. Respiratory failure 3. Cerebral infarction 4. Primary hypertension stage 3 5. Type 2 diabetes 6. Postoperative bladder cancer	2022-02-07			36	108/48	93	30	91		Cough and phlegm	Coughing	0	0	0	0	0	0	Stage 3 hypertension	1	1	0	0	0	0	0	0			40	1	40											17.22	93.7
22AA1722	2022-03-19	1	76	Rehabilitation Medicine	2022-03-19	1. Right basal ganglia hemorrhage 2. Cerebral hemorrhage into the ventricular system 3. Hypertension stage 2 (high risk) 4. Left hemiplegia 5. Aspiration pneumonia	2022-03-18			36.5	160/85	96	18	85			Hemiplegia	0	0	0	0	0	0	0	0	0	0	0	0	0	0	0	Cardiac stromal tumor resection Reflux esophagitis			0		50	40	10								7.14	66.9
22AA1723	2022-04-15	1	75	Emergency Department	2022-04-15	1. Pneumonia 2. Chronic obstructive pulmonary disease 3. Type I respiratory failure 4. Heart failure 5. Electrolyte disorder 6. Anxiety state 7. Hepatic cyst	2019-04-01			36.4	164/96	75	30	111		Cough and phlegm	Nausea and vomiting	0	0	0	0	0	0	0	0	0	0	0	0	0	0	0	History of CO poisoning			0		40	40	2								5.42	78
22AA1847	2022-04-21	0	83	Geriatrics	2022-04-21	1. Heart failure 2. Cardiac function class II 3. Coronary atherosclerotic heart disease 4. Atrial flutter 5. Atrial fibrillation 6. Liver insufficiency 7. Type I respiratory failure	2022-04-14			36.2	146/102	90	25	119		Chest tightness and shortness of breath	Palpitations	0	0	0	0	0	1	Stage 3 hypertension	1	0	0	0	0	0	0	0	Trigeminal neuralgia			0												5.22	59.8
22AA1918	2022-04-16	1	70	ICU	2022-04-16	1. Severe open cranial brain injury 2. Traumatic intracranial air 3. Subdural hematoma 4. Cerebral contusion 5. Scalp hematoma 6. Otorrhea 7. Skull fracture 8. Traumatic wet lung 9. Adrenal hematoma	2022-04-16			36.8	174/96	85	23	97			Loss of consciousness	0	0	0	0	0	0	0	0	1	0	0	0	0	0	0				0		40	40	1								16.32	88.5
22AA2005	2022-04-28	0	77	ICU	2022-04-28	1. Extensive cerebral infarction 2. Atrial fibrillation 3. Lung infection 4. Hypothyroidism	2022-04-27			36.7	149/73	89	23	89			Limb weakness fever	0	0	0	0	0	0	0	0	0	0	0	0	0	0	0	Hypothyroidism			0												8.9	77
22AA2024	2022-03-10	0	67	Rehabilitation Medicine	2022-03-10	1. Recovery phase of cerebral hemorrhage 2. Hypertension stage 3 3. Lung infection 4. Liver insufficiency 5. Urinary tract infection	2022-02-01			36	143/67	90	20	76			Consciousness disorder limb weakness	0	0	0	0	0	0	Stage 3 hypertension	1	0	0	0	0	0	0	0	Postoperative tuberculosis of the lumbar spine			0												4.68	60.5
22AA2082	2022-04-16	1	70	ICU	2022-04-16		2022-04-16																								0					0
22AA2146	2022-04-14	1	51	Hematology	2022-04-14	1. Acute promyelocytic leukemia 2. Oral ulcers 3. Perianal ulcers 4. Primary hypertension stage 2 5. Type 2 diabetes	2022-03-15			38.3	119/64	95	20	100		Chest tightness and shortness of breath	Fever perioral herpes	0	0	0	0	0	1	Stage 2 hypertension	1	1	0	0	0	0	0	0				0												20.05	75
22AA2263	2022-04-28	0	68	Emergency Department	2022-04-28	1. Urinary tract infection 2. Abdominal cavity infection 3. Pneumonia 4. Cerebral infarction 5. Hypoproteinemia 6. Type 2 diabetes	2022-04-26			38.9	95/57	95	20	117		Cough and phlegm	Fever	0	0	0	0	0	0	0	0	1	0	0	0	0	0	0	Hysterectomy			0												16.23	94.7
22AA2346	2022-05-12	1	72	ICU	2022-05-12	1. Severe pneumonia 2. Respiratory failure 3. Circulatory failure 4. Severe closed cranial brain injury 5. Coagulation dysfunction 6. Femoral neck fracture	2022-05-12			36.5	146/95	95	23	92			Loss of consciousness nausea and vomiting	0	0	0	0	0	0	0	0	0	0	0	0	0	0	0				0		30	30	2								14.75	87.4
22AA2528	2022-04-26	0	59	Rehabilitation Medicine	2022-04-26	1. Extensive cerebral infarction 2. Hyponatremia 3. Lung infection 4. Hypertension stage 3 5. Hemiplegia 6. Dysarthria 7. Dysphagia 8. Asymptomatic myocardial ischemia 9. Urinary tract infection	2022-04-26			36.4	195/106	89	22	70			Limb weakness fever	0	0	0	0	0	0	Stage 3 hypertension	1	1	0	0	0	0	0	0				0												6.91	71.9
22AA2629	2022-05-23	1	50	ICU	2022-05-23	1. Brainstem hemorrhage 2. Basal ganglia hemorrhage 3. Hypertension stage 3 4. Aspiration pneumonia 5. Stress ulcer 6. Secondary myocardial injury 7. Electrolyte disorder	2022-05-23			36.4	201/111	92	20	134			Headache dysarthria loss of consciousness	0	0	0	0	0	0	Stage 3 hypertension	1	0	0	0	0	0	0	0			30	1	15											16.03	95.2
22AA2700	2022-06-13	1	57	Geriatrics	2022-06-13	1. Lung infection 2. Sepsis 3. Pleural effusion 4. Postoperative bile duct cancer with liver metastasis 5. Anemia 6. Hypokalemia 7. Hypoproteinemia 8. Ascites	2022-06-13									Chest tightness and shortness of breath	Fever	0	0	0	0	0	0	0	0	0	0	0	0	0	0	0	Cholangiocarcinoma		30	1	10											10.5	94.4
22AA2705	2022-06-12	1	66	Geriatrics	2022-06-12	1. Septic shock 2. Sacrococcygeal pressure sore 3. Sacrococcygeal soft tissue infection 4. Bladder fistula surgery 5. Diaphragmatic hernia 6. Lung infection	2022-06-03		Imipenem Vancomycin	36.8	89/52	86	21	123			Hematuria intermittent fever	1	0	0	0	0	0	0	0	0	0	0	0	0	0	0	Spinal cord injury			0		30	20	1								18.12	85.2
22AA2760	2022-04-29	0	80	Neurosurgery	2022-04-29	1. Pneumonia 2. Hypertension stage 3 3. Diabetes 4. Coronary artery stent implantation 5. Pleural effusion 6. Atelectasis	2022-04-29			36.6	97/67	92	16	100			Loss of consciousness	0	0	0	0	0	1	Stage 3 hypertension present	1		0	0	0	0	0	0				0												7.58	81.9
22AA3980	2022-07-28	0	50	ICU	2022-07-28	1.Pneumonia 2.After radiochemotherapy for cervical cancer 3.Post-stroke sequelae 4.Epilepsy 5.Sjögren's syndrome 6.Hashimoto's thyroiditis	2022-07-13			36.5	100/68	92	22	100		Cough	Fever	0	0	0	0	0	0	0	0	0	0	0	0	0	0	0	Cervical cancer Old cerebral infarction Sjögren's syndrome Hashimoto's thyroiditis			0												4.07	60.2
22AA3981	2022-07-31	1	80	ICU	2022-07-31	1.Severe pneumonia 2.Chronic heart failure 3.Class III cardiac function (NYHA classification)	2021-07-31			36.8	86/44	80	20	66		Chest tightness and shortness of breath	Lower limb edema	0	0	0	0	0	0	0	0	0	0	0	0	0	0	0				0												3.8	86.5
22AA4883	2022-09-20	0	60	Rehabilitation Medicine	2022-09-20	1.Recovery phase of cerebral hemorrhage 2.Lung infection 3.Hypertension grade 3 4.Intracranial hematoma puncture drainage 5.Lacunar infarction 6.Hypoproteinemia 7.Hypokalemia	2022-08-20			36	169/88	90	20	104			Loss of consciousness	0	0	0	0	0	0	Stage 3 hypertension	1	0	0	0	0	0	0	0	Pituitary tumor resection Lower extremity thrombosis			0												10.07	82.6
[truncated: 86 more columns]
